# Supplementary material for: Ethyl 2-(tert-butoxy­carbonyl­amino)-1,3-benzothia­zole-6-carboxyl­ate
Source: Acta Crystallogr Sect E Struct Rep Online. 2010 Mar 24;66(Pt 4):o914. doi: 10.1107/S160053681001024X (PMC2984018; doi:10.1107/S160053681001024X)
Supplement: Supplementary file 1 [file e-66-0o914-sup1.cif]

##############################################################################
###                                                                        ###
###        Electronic paper (Acta Crystallographica Section E)             ###
###                                                                        ###
##############################################################################
#                                                                            #
# This CIF contains the data in a paper accepted for publication in Acta     #
# Crystallographica Section E. It conforms to the requirements of Notes      #
# for Authors for Section E, and has been peer reviewed under the auspices   #
# of the IUCr Commission on Journals.                                        #
#                                                                            #
# Full details of the Crystallographic Information File format               #
# are given in the paper "The Crystallographic Information File (CIF):       #
# a New Standard Archive File for Crystallography" by S. R. Hall, F. H.      #
# Allen and I. D. Brown [Acta Cryst. (1991), A47, 655-685].                  #
#                                                                            #
# The current version of the core CIF dictionary is obtainable from          #
# ftp://ftp.iucr.org/pub/cif_core.dic. The current version number is 2.4.    #
#                                                                            #
# Software is freely available for graphical display of the structure(s) in  #
# this CIF.  For information consult the CIF home page http://www.iucr.org/  #
# cif/home.html                                                              #
#                                                                            #
# This file may be used for bona fide research purposes within the           #
# scientific community so long as proper attribution is given to the journal # 
# article from which it was obtained.                                        #
#                                                                            #
##############################################################################
                                             
data_global
_audit_creation_method     'from SHELXL97 with Word-Perfect Macro PRPKAPPA'
_journal_date_recd_electronic     2010-02-22
_journal_date_accepted     2010-03-18
_journal_name_full     'Acta Crystallographica, Section E'
_journal_year     2010
_journal_volume     66
_journal_issue      4
_journal_page_first     o914
_journal_page_last     o914
_journal_paper_category     QO
_journal_coeditor_code     SI2244
_publ_contact_author_name     'Dr Jun-Dong Wang'
_publ_contact_author_address
;
College of Chemistry and chemical engineering,
Fuzhou University,
Fuzhou, P. R. China 350108
;
_publ_contact_author_email     'wangjd@fzu.edu.cn'
_publ_contact_author_fax     '86 591 22866127'
_publ_contact_author_phone     '86 591 22866127'
_publ_section_title
;
Ethyl 2-(<i>tert</i>-butoxycarbonylamino)-1,3-benzothiazole-6-carboxylate
;
loop_
    _publ_author_name
    _publ_author_address
    'Can Lei'
;
College of Chemistry and Chemical Engineering,
Fuzhou University,
Fuzhou 350108
People's Republic of China
;
    'Xin Fang'
;
College of Chemistry and Chemical Engineering,
Fuzhou University,
Fuzhou 350108
People's Republic of China
;
    'Hai-Yang Yu'
;
College of Chemistry and Chemical Engineering,
Fuzhou University,
Fuzhou 350108
People's Republic of China
;
    'Ming-Dong Huang'
;
Fujian Institute of Research on the Structure of Matter,
State Key Laboratory of Structural Chemistry,
Chinese Academy of Sciences,
Fuzhou 350108
People's Republic of China
;
    'Jun-Dong Wang'
;
College of Chemistry and Chemical Engineering,
Fuzhou University,
Fuzhou 350108
People's Republic of China
;
data_I
_chemical_name_systematic
;
Ethyl 2-(<i>tert</i>-butoxycarbonylamino)-1,3-benzothiazole-6-carboxylate
;
_chemical_name_common     ?
_chemical_formula_moiety     'C15 H18 N2 O4 S'
_chemical_formula_sum     'C15 H18 N2 O4 S'
_chemical_formula_weight     322.37
_chemical_melting_point     ?
_symmetry_cell_setting     Triclinic
_symmetry_space_group_name_H-M     'P -1'
_symmetry_space_group_name_Hall     '-P 1'
loop_
    _symmetry_equiv_pos_as_xyz
    'x, y, z'
    '-x, -y, -z'
_cell_length_a     6.3026(13)
_cell_length_b     10.791(2)
_cell_length_c     11.909(2)
_cell_angle_alpha     80.58(3)
_cell_angle_beta     86.61(3)
_cell_angle_gamma     81.57(3)
_cell_volume     789.9(3)
_cell_formula_units_Z     2
_cell_measurement_reflns_used     2354
_cell_measurement_theta_min     12
_cell_measurement_theta_max     18
_cell_measurement_temperature     293(2)
_exptl_crystal_description     'needle'
_exptl_crystal_colour     'Colorless'
_exptl_crystal_size_max     0.70
_exptl_crystal_size_mid     0.05
_exptl_crystal_size_min     0.02
_exptl_crystal_density_diffrn     1.355
_exptl_crystal_density_meas     ?
_exptl_crystal_density_method     'not measured'
_exptl_crystal_F_000     340
_exptl_absorpt_coefficient_mu     0.224
_exptl_absorpt_correction_type     'Numerical'
_exptl_absorpt_process_details     '(NUMABS; Higashi, 2000)'
_exptl_absorpt_correction_T_min     0.9874
_exptl_absorpt_correction_T_max     0.9954
_exptl_special_details
;
;
_diffrn_ambient_temperature     293(2)
_diffrn_radiation_type     MoK\a
_diffrn_radiation_wavelength     0.71073
_diffrn_radiation_source     'fine-focus sealed tube'
_diffrn_radiation_monochromator     Graphite
_diffrn_measurement_device_type
                            'Rigaku Saturn 724 CCD area-detector diffractometer'
_diffrn_measurement_method     'dtprofit.ref'
_diffrn_detector_area_resol_mean     28.5714
_diffrn_reflns_number     6644
_diffrn_reflns_av_R_equivalents     0.0489
_diffrn_reflns_av_sigmaI/netI     0.0644
_diffrn_reflns_theta_min     3.27
_diffrn_reflns_theta_max     27.49
_diffrn_reflns_theta_full     27.49
_diffrn_measured_fraction_theta_max     0.960
_diffrn_measured_fraction_theta_full     0.960
_diffrn_reflns_limit_h_min     -7
_diffrn_reflns_limit_h_max     8
_diffrn_reflns_limit_k_min     -13
_diffrn_reflns_limit_k_max     11
_diffrn_reflns_limit_l_min     -15
_diffrn_reflns_limit_l_max     15
_diffrn_standards_number     ?
_diffrn_standards_interval_count     ?
_diffrn_standards_interval_time     ?
_diffrn_standards_decay_%     ?
_refine_special_details
;
Refinement of <i>F</i>^2^ against ALL reflections. The weighted <i>R</i>-factor
wR and goodness of fit <i>S</i> are based on <i>F</i>^2^, conventional
<i>R</i>-factors <i>R</i> are based on <i>F</i>, with <i>F</i> set to zero for
negative <i>F</i>^2^. The threshold expression of <i>F</i>^2^ >
\s(<i>F</i>^2^) is used only for calculating <i>R</i>-factors(gt) etc. and is
not relevant to the choice of reflections for refinement. <i>R</i>-factors
based on <i>F</i>^2^ are statistically about twice as large as those based on
<i>F</i>, and <i>R</i>- factors based on ALL data will be even larger.
;
_reflns_number_total     3469
_reflns_number_gt     2412
_reflns_threshold_expression     I>2sigma(I)
_refine_ls_structure_factor_coef     Fsqd
_refine_ls_matrix_type     full
_refine_ls_R_factor_all     0.1260
_refine_ls_R_factor_gt     0.0879
_refine_ls_wR_factor_gt     0.1755
_refine_ls_wR_factor_ref     0.2026
_refine_ls_goodness_of_fit_ref     1.105
_refine_ls_restrained_S_all     1.105
_refine_ls_number_reflns     3469
_refine_ls_number_parameters     199
_refine_ls_number_restraints     0
_refine_ls_hydrogen_treatment     constr
_refine_ls_weighting_scheme     calc
_refine_ls_weighting_details
              'w=1/[\s^2^(Fo^2^)+(0.0613P)^2^+0.8390P] where P=(Fo^2^+2Fc^2^)/3'
_atom_sites_solution_hydrogens     geom
_atom_sites_solution_primary     direct
_atom_sites_solution_secondary     difmap
_refine_ls_shift/su_max     0.000
_refine_ls_shift/su_mean     0.000
_refine_diff_density_max     0.255
_refine_diff_density_min     -0.299
_refine_ls_extinction_method     none
_refine_ls_extinction_coef     ?
loop_
    _atom_type_symbol
    _atom_type_description
    _atom_type_scat_dispersion_real
    _atom_type_scat_dispersion_imag
    _atom_type_scat_source
    'C' 'C' 0.0033 0.0016
                         'International Tables Vol C Tables 4.2.6.8 and 6.1.1.4'
    'H' 'H' 0.0000 0.0000
                         'International Tables Vol C Tables 4.2.6.8 and 6.1.1.4'
    'N' 'N' 0.0061 0.0033
                         'International Tables Vol C Tables 4.2.6.8 and 6.1.1.4'
    'O' 'O' 0.0106 0.0060
                         'International Tables Vol C Tables 4.2.6.8 and 6.1.1.4'
    'S' 'S' 0.1246 0.1234
                         'International Tables Vol C Tables 4.2.6.8 and 6.1.1.4'
_computing_data_collection     '<i>CrystalClear</i> (Rigaku, 2007)'
_computing_cell_refinement     '<i>CrystalClear</i> (Rigaku, 2007)'
_computing_data_reduction     '<i>CrystalClear</i> (Rigaku, 2007)'
_computing_structure_solution     '<i>SHELXS97</i> (Sheldrick, 2008)'
_computing_structure_refinement     '<i>SHELXL97</i> (Sheldrick, 2008)'
_computing_molecular_graphics     '<i>ORTEX</i> (McArdle, 1995)'
_computing_publication_material
              '<i>SHELXL97</i> (Sheldrick, 2008) and <i>PLATON</i> (Spek, 2009)'
loop_
    _atom_site_type_symbol
    _atom_site_label
    _atom_site_fract_x
    _atom_site_fract_y
    _atom_site_fract_z
    _atom_site_U_iso_or_equiv
    _atom_site_adp_type
    _atom_site_calc_flag
    _atom_site_refinement_flags
    _atom_site_occupancy
    _atom_site_disorder_assembly
    _atom_site_disorder_group
    S S1 -0.00627(16) 0.75048(10) 0.94306(9) 0.0535(3) Uani d . 1 . .
    O O1 -0.5534(4) 0.6760(2) 1.1764(2) 0.0535(7) Uani d . 1 . .
    N N1 -0.4017(5) 0.8086(3) 1.0445(3) 0.0463(7) Uani d . 1 . .
    H H1 -0.5187 0.8593 1.0515 0.056 Uiso calc R 1 . .
    O O4 0.6440(4) 0.9028(3) 0.6602(2) 0.0544(7) Uani d . 1 . .
    N N2 -0.2502(5) 0.9692(3) 0.9263(2) 0.0425(7) Uani d . 1 . .
    O O2 -0.2352(5) 0.6079(3) 1.0923(3) 0.0736(10) Uani d . 1 . .
    O O3 0.5621(5) 1.1131(3) 0.6102(3) 0.0702(9) Uani d . 1 . .
    C C1 -0.6011(11) 0.4579(5) 1.1729(5) 0.101(2) Uani d . 1 . .
    H H1A -0.6143 0.3772 1.2185 0.151 Uiso calc R 1 . .
    H H1B -0.4776 0.4496 1.1221 0.151 Uiso calc R 1 . .
    H H1C -0.7275 0.4866 1.1295 0.151 Uiso calc R 1 . .
    C C2 -0.3890(9) 0.5131(6) 1.3253(5) 0.113(2) Uani d . 1 . .
    H H2A -0.4042 0.4330 1.3717 0.169 Uiso calc R 1 . .
    H H2B -0.3848 0.5759 1.3733 0.169 Uiso calc R 1 . .
    H H2C -0.2583 0.5050 1.2798 0.169 Uiso calc R 1 . .
    C C3 -0.7806(8) 0.5823(5) 1.3176(5) 0.0844(17) Uani d . 1 . .
    H H3A -0.8094 0.5075 1.3685 0.127 Uiso calc R 1 . .
    H H3B -0.8973 0.6104 1.2671 0.127 Uiso calc R 1 . .
    H H3C -0.7654 0.6480 1.3608 0.127 Uiso calc R 1 . .
    C C4 -0.5758(7) 0.5525(4) 1.2490(4) 0.0599(11) Uani d . 1 . .
    C C5 -0.3848(6) 0.6882(4) 1.1045(3) 0.0497(9) Uani d . 1 . .
    C C6 -0.2382(6) 0.8519(4) 0.9732(3) 0.0426(8) Uani d . 1 . .
    C C7 -0.0652(5) 0.9890(3) 0.8612(3) 0.0410(8) Uani d . 1 . .
    C C8 -0.0223(6) 1.1047(4) 0.7995(3) 0.0483(9) Uani d . 1 . .
    H H8 -0.1213 1.1775 0.8004 0.058 Uiso calc R 1 . .
    C C9 0.1687(6) 1.1096(4) 0.7373(3) 0.0506(9) Uani d . 1 . .
    H H9 0.1980 1.1866 0.6962 0.061 Uiso calc R 1 . .
    C C10 0.3196(5) 1.0007(4) 0.7350(3) 0.0448(9) Uani d . 1 . .
    C C11 0.2781(6) 0.8856(4) 0.7956(3) 0.0479(9) Uani d . 1 . .
    H H11 0.3769 0.8129 0.7938 0.057 Uiso calc R 1 . .
    C C12 0.0869(6) 0.8803(3) 0.8590(3) 0.0438(8) Uani d . 1 . .
    C C13 0.5180(6) 1.0144(4) 0.6628(3) 0.0500(9) Uani d . 1 . .
    C C14 0.8351(6) 0.9081(4) 0.5871(3) 0.0554(10) Uani d . 1 . .
    H H14A 0.9345 0.9534 0.6178 0.066 Uiso calc R 1 . .
    H H14B 0.7982 0.9520 0.5116 0.066 Uiso calc R 1 . .
    C C15 0.9356(9) 0.7748(5) 0.5812(5) 0.0817(15) Uani d . 1 . .
    H H15A 1.0624 0.7757 0.5324 0.123 Uiso calc R 1 . .
    H H15B 0.8357 0.7307 0.5512 0.123 Uiso calc R 1 . .
    H H15C 0.9734 0.7326 0.6561 0.123 Uiso calc R 1 . .
loop_
    _atom_site_aniso_label
    _atom_site_aniso_U_11
    _atom_site_aniso_U_22
    _atom_site_aniso_U_33
    _atom_site_aniso_U_12
    _atom_site_aniso_U_13
    _atom_site_aniso_U_23
    S1 0.0453(6) 0.0497(6) 0.0608(6) -0.0027(4) 0.0103(4) -0.0027(5)
    O1 0.0468(15) 0.0474(15) 0.0610(17) -0.0030(12) 0.0131(13) -0.0014(13)
    N1 0.0382(16) 0.0485(18) 0.0490(18) -0.0047(13) 0.0040(14) -0.0009(14)
    O4 0.0382(14) 0.0655(18) 0.0594(17) -0.0122(13) 0.0127(12) -0.0099(14)
    N2 0.0373(16) 0.0482(18) 0.0424(16) -0.0074(13) -0.0003(13) -0.0073(14)
    O2 0.0594(19) 0.0573(18) 0.090(2) 0.0079(15) 0.0272(17) 0.0049(16)
    O3 0.0549(18) 0.065(2) 0.085(2) -0.0168(15) 0.0138(16) 0.0076(17)
    C1 0.128(5) 0.060(3) 0.113(5) -0.028(3) 0.036(4) -0.013(3)
    C2 0.071(4) 0.144(6) 0.099(4) -0.015(4) -0.011(3) 0.057(4)
    C3 0.072(3) 0.070(3) 0.097(4) -0.010(2) 0.040(3) 0.013(3)
    C4 0.054(2) 0.049(2) 0.071(3) -0.0094(19) 0.010(2) 0.008(2)
    C5 0.040(2) 0.051(2) 0.056(2) -0.0070(17) 0.0093(18) -0.0075(19)
    C6 0.0377(18) 0.049(2) 0.0417(19) -0.0057(15) -0.0012(15) -0.0082(16)
    C7 0.0324(17) 0.047(2) 0.0438(19) -0.0050(15) -0.0003(15) -0.0094(16)
    C8 0.0395(19) 0.046(2) 0.059(2) -0.0067(16) 0.0004(17) -0.0060(18)
    C9 0.045(2) 0.052(2) 0.055(2) -0.0145(17) 0.0038(18) -0.0057(19)
    C10 0.0319(18) 0.055(2) 0.049(2) -0.0094(16) 0.0022(15) -0.0106(18)
    C11 0.0381(19) 0.053(2) 0.050(2) -0.0017(16) 0.0021(16) -0.0076(18)
    C12 0.0391(19) 0.051(2) 0.0417(19) -0.0065(16) 0.0012(15) -0.0077(16)
    C13 0.0357(19) 0.063(3) 0.051(2) -0.0116(18) -0.0027(16) -0.0047(19)
    C14 0.042(2) 0.073(3) 0.052(2) -0.0156(19) 0.0139(18) -0.012(2)
    C15 0.078(3) 0.081(3) 0.084(4) -0.008(3) 0.027(3) -0.020(3)
_geom_special_details
;
All esds (except the esd in the dihedral angle between two l.s. planes) are
estimated using the full covariance matrix. The cell esds are taken into
account individually in the estimation of esds in distances, angles and
torsion angles; correlations between esds in cell parameters are only used
when they are defined by crystal symmetry. An approximate (isotropic)
treatment of cell esds is used for estimating esds involving l.s. planes.
;
loop_
    _geom_bond_atom_site_label_1
    _geom_bond_atom_site_label_2
    _geom_bond_site_symmetry_2
    _geom_bond_distance
    _geom_bond_publ_flag
    S1 C12 . 1.738(4) ?
    S1 C6 . 1.750(4) ?
    O1 C5 . 1.332(4) ?
    O1 C4 . 1.486(5) ?
    N1 C5 . 1.369(5) ?
    N1 C6 . 1.382(5) ?
    N1 H1 . 0.8600 ?
    O4 C13 . 1.345(5) ?
    O4 C14 . 1.446(4) ?
    N2 C6 . 1.290(4) ?
    N2 C7 . 1.385(4) ?
    O2 C5 . 1.203(5) ?
    O3 C13 . 1.205(4) ?
    C1 C4 . 1.501(7) ?
    C1 H1A . 0.9600 ?
    C1 H1B . 0.9600 ?
    C1 H1C . 0.9600 ?
    C2 C4 . 1.499(7) ?
    C2 H2A . 0.9600 ?
    C2 H2B . 0.9600 ?
    C2 H2C . 0.9600 ?
    C3 C4 . 1.509(6) ?
    C3 H3A . 0.9600 ?
    C3 H3B . 0.9600 ?
    C3 H3C . 0.9600 ?
    C7 C8 . 1.396(5) ?
    C7 C12 . 1.404(5) ?
    C8 C9 . 1.379(5) ?
    C8 H8 . 0.9300 ?
    C9 C10 . 1.402(5) ?
    C9 H9 . 0.9300 ?
    C10 C11 . 1.382(5) ?
    C10 C13 . 1.487(5) ?
    C11 C12 . 1.388(5) ?
    C11 H11 . 0.9300 ?
    C14 C15 . 1.495(6) ?
    C14 H14A . 0.9700 ?
    C14 H14B . 0.9700 ?
    C15 H15A . 0.9600 ?
    C15 H15B . 0.9600 ?
    C15 H15C . 0.9600 ?
loop_
    _geom_angle_atom_site_label_1
    _geom_angle_atom_site_label_2
    _geom_angle_atom_site_label_3
    _geom_angle_site_symmetry_1
    _geom_angle_site_symmetry_3
    _geom_angle
    _geom_angle_publ_flag
    C12 S1 C6 . . 87.89(18) ?
    C5 O1 C4 . . 120.7(3) ?
    C5 N1 C6 . . 122.6(3) ?
    C5 N1 H1 . . 118.7 ?
    C6 N1 H1 . . 118.7 ?
    C13 O4 C14 . . 115.5(3) ?
    C6 N2 C7 . . 110.1(3) ?
    C4 C1 H1A . . 109.5 ?
    C4 C1 H1B . . 109.5 ?
    H1A C1 H1B . . 109.5 ?
    C4 C1 H1C . . 109.5 ?
    H1A C1 H1C . . 109.5 ?
    H1B C1 H1C . . 109.5 ?
    C4 C2 H2A . . 109.5 ?
    C4 C2 H2B . . 109.5 ?
    H2A C2 H2B . . 109.5 ?
    C4 C2 H2C . . 109.5 ?
    H2A C2 H2C . . 109.5 ?
    H2B C2 H2C . . 109.5 ?
    C4 C3 H3A . . 109.5 ?
    C4 C3 H3B . . 109.5 ?
    H3A C3 H3B . . 109.5 ?
    C4 C3 H3C . . 109.5 ?
    H3A C3 H3C . . 109.5 ?
    H3B C3 H3C . . 109.5 ?
    O1 C4 C2 . . 109.9(4) ?
    O1 C4 C1 . . 108.4(4) ?
    C2 C4 C1 . . 113.7(5) ?
    O1 C4 C3 . . 102.9(3) ?
    C2 C4 C3 . . 110.7(5) ?
    C1 C4 C3 . . 110.7(4) ?
    O2 C5 O1 . . 126.7(4) ?
    O2 C5 N1 . . 123.0(3) ?
    O1 C5 N1 . . 110.3(3) ?
    N2 C6 N1 . . 121.3(3) ?
    N2 C6 S1 . . 117.2(3) ?
    N1 C6 S1 . . 121.5(3) ?
    N2 C7 C8 . . 125.6(3) ?
    N2 C7 C12 . . 114.9(3) ?
    C8 C7 C12 . . 119.5(3) ?
    C9 C8 C7 . . 119.1(4) ?
    C9 C8 H8 . . 120.4 ?
    C7 C8 H8 . . 120.4 ?
    C8 C9 C10 . . 121.2(4) ?
    C8 C9 H9 . . 119.4 ?
    C10 C9 H9 . . 119.4 ?
    C11 C10 C9 . . 120.1(3) ?
    C11 C10 C13 . . 122.5(3) ?
    C9 C10 C13 . . 117.3(3) ?
    C10 C11 C12 . . 119.0(4) ?
    C10 C11 H11 . . 120.5 ?
    C12 C11 H11 . . 120.5 ?
    C11 C12 C7 . . 121.2(3) ?
    C11 C12 S1 . . 128.9(3) ?
    C7 C12 S1 . . 109.9(3) ?
    O3 C13 O4 . . 122.8(4) ?
    O3 C13 C10 . . 124.7(4) ?
    O4 C13 C10 . . 112.5(3) ?
    O4 C14 C15 . . 107.8(3) ?
    O4 C14 H14A . . 110.1 ?
    C15 C14 H14A . . 110.1 ?
    O4 C14 H14B . . 110.1 ?
    C15 C14 H14B . . 110.1 ?
    H14A C14 H14B . . 108.5 ?
    C14 C15 H15A . . 109.5 ?
    C14 C15 H15B . . 109.5 ?
    H15A C15 H15B . . 109.5 ?
    C14 C15 H15C . . 109.5 ?
    H15A C15 H15C . . 109.5 ?
    H15B C15 H15C . . 109.5 ?
loop_
    _geom_hbond_atom_site_label_D
    _geom_hbond_atom_site_label_H
    _geom_hbond_atom_site_label_A
    _geom_hbond_site_symmetry_A
    _geom_hbond_distance_DH
    _geom_hbond_distance_HA
    _geom_hbond_distance_DA
    _geom_hbond_angle_DHA
    N1 H1 N2 2_477 0.86 2.22 3.054(14) 162.4
    C8 H8 O1 2_477 0.93 2.43 3.334(14) 163.8
    C14 H14A Cg2 1_655 0.97 2.66 3.523(18) 148.5
