# Supplementary material for: Ethyl 2-(tert-butoxy­carbonyl­amino)-1,3-benzothia­zole-6-carboxyl­ate
Source: Acta Crystallogr Sect E Struct Rep Online. 2010 Mar 24;66(Pt 4):o914. doi: 10.1107/S160053681001024X (PMC2984018; doi:10.1107/S160053681001024X)
Supplement: Supplementary file 2 [file e-66-0o914-Isup2.hkl]

# 
# h,k,l, Fc-squared, Fo-squared, sigma(Fo-squared) and status flag 
# 
data_I
_shelx_title ' p-1 in P-1' 
_shelx_refln_list_code          4 
_shelx_F_calc_maximum      166.23 
_exptl_crystal_F_000       340.00 
_reflns_d_resolution_high  0.7698 
 
loop_ 
 _symmetry_equiv_pos_as_xyz 
 'x, y, z' 
 '-x, -y, -z' 
 
_cell_length_a     6.3026 
_cell_length_b    10.7907 
_cell_length_c    11.9095 
_cell_angle_alpha  80.580 
_cell_angle_beta   86.615 
_cell_angle_gamma  81.570 
 
_shelx_F_squared_multiplier     1.000 
 
loop_ 
 _refln_index_h 
 _refln_index_k 
 _refln_index_l 
 _refln_F_squared_calc 
 _refln_F_squared_meas 
 _refln_F_squared_sigma 
 _refln_observed_status 
   1   0   0      174.13      120.38      2.41 o 
   2   0   0      472.56      444.55      7.63 o 
   3   0   0      295.99      318.65     15.98 o 
   4   0   0      172.38      181.36     11.94 o 
   5   0   0      297.82      315.09     10.71 o 
   6   0   0        1.72        5.81      4.19 o 
   7   0   0        8.17       10.52      2.80 o 
   8   0   0        6.62        2.58      3.88 o 
  -7   1   0       13.05       10.16      3.36 o 
  -6   1   0      163.89      164.56      7.42 o 
  -5   1   0      204.97      199.92     14.00 o 
  -4   1   0       28.82       19.82      2.42 o 
  -3   1   0        0.41        0.54      1.42 o 
  -2   1   0        6.94        6.04      2.70 o 
  -1   1   0     3690.28     3437.56     52.33 o 
   1   1   0        0.41        2.14      1.26 o 
   2   1   0        0.19        1.25      1.19 o 
   3   1   0       84.48       91.76      6.67 o 
   4   1   0        3.66        5.35      2.75 o 
   5   1   0        4.98        8.66      7.46 o 
   6   1   0       34.28       35.99      3.47 o 
   7   1   0        0.41        5.85      2.73 o 
   8   1   0        4.91       16.44      6.57 o 
  -7   2   0       17.89       16.40      9.05 o 
  -6   2   0        4.01       18.21      5.62 o 
  -5   2   0      304.85      309.20     26.47 o 
  -4   2   0      232.28      262.57     15.37 o 
  -3   2   0      215.77      201.65      7.72 o 
  -2   2   0      876.19      944.21     20.73 o 
  -1   2   0      442.77      457.54      6.35 o 
   0   2   0      869.97      890.58      9.94 o 
   1   2   0     3467.47     3364.69     36.43 o 
   2   2   0     1523.17     1594.25     21.34 o 
   3   2   0      130.32      139.53      3.57 o 
   4   2   0       21.99       24.58      3.53 o 
   5   2   0       25.10       28.78      4.35 o 
   6   2   0       43.87       54.95      7.62 o 
   7   2   0       53.33       57.57      4.88 o 
   8   2   0        9.27        0.61      3.58 o 
  -7   3   0        8.01       12.54      4.10 o 
  -6   3   0        7.12       13.87      3.70 o 
  -5   3   0      224.20      256.57      8.16 o 
  -4   3   0       12.35        9.19      2.34 o 
  -3   3   0      365.55      378.21      9.51 o 
  -2   3   0        1.09        2.98      1.28 o 
  -1   3   0       87.13       72.38      2.20 o 
   0   3   0      168.04      172.66      2.55 o 
   1   3   0      213.16      197.55      3.40 o 
   2   3   0        2.76        2.95      1.31 o 
   3   3   0      267.76      267.94      5.67 o 
   4   3   0      197.26      194.32     17.09 o 
   5   3   0       17.84       14.90      3.74 o 
   6   3   0        2.05       16.22      3.51 o 
   7   3   0        5.24       10.62      3.19 o 
   8   3   0        1.10        8.79      4.52 o 
  -7   4   0        1.41        5.28      2.48 o 
  -6   4   0       60.51       61.11      5.10 o 
  -5   4   0       18.07        6.90      7.43 o 
  -4   4   0       78.93       63.78      3.98 o 
  -3   4   0      156.38      180.82      8.58 o 
  -1   4   0      402.50      400.14      4.51 o 
   0   4   0       16.25       15.50      1.05 o 
   1   4   0       68.68       64.98      1.63 o 
   2   4   0      423.44      383.01      5.20 o 
   3   4   0      850.67      845.26     13.39 o 
   4   4   0       39.64       47.66      3.26 o 
   5   4   0       97.07      114.48      5.14 o 
   6   4   0        6.95        6.53      6.10 o 
   7   4   0        2.55        7.92      2.23 o 
   8   4   0        2.28        4.96      3.66 o 
  -7   5   0        1.31       10.04      5.46 o 
  -6   5   0       10.74        4.70      4.31 o 
  -5   5   0        0.34        1.14      4.17 o 
  -4   5   0      166.27      154.81      6.05 o 
  -3   5   0       39.85       29.67      3.72 o 
  -2   5   0       42.75       33.92      4.73 o 
  -1   5   0      158.37      141.58      5.86 o 
   0   5   0      130.93      108.73      7.55 o 
   1   5   0        2.12        4.01      1.31 o 
   2   5   0      126.35      135.88      6.14 o 
   3   5   0      105.35      101.64     10.36 o 
   4   5   0       18.10       10.55      2.43 o 
   5   5   0       97.00       94.89      6.92 o 
   6   5   0        7.22       11.94      3.69 o 
   7   5   0       27.77       18.16      4.55 o 
  -6   6   0       49.18       59.14      6.78 o 
  -5   6   0        1.67        3.47      2.12 o 
  -4   6   0       32.16       23.64      9.23 o 
  -3   6   0       32.63       32.01      6.64 o 
  -2   6   0       18.37       16.27      3.16 o 
  -1   6   0      250.64      238.26      5.20 o 
   0   6   0      147.09      150.73      3.33 o 
   1   6   0     1434.96     1450.47     40.50 o 
   2   6   0       40.01       35.81      4.24 o 
   3   6   0      173.49      160.18     12.77 o 
   4   6   0       71.11       76.89      4.77 o 
   5   6   0      538.37      612.30      8.20 o 
   6   6   0       32.51       31.84      3.48 o 
   7   6   0        8.44        8.95      4.57 o 
  -6   7   0        1.10        2.55      3.31 o 
  -5   7   0        0.11        4.60      2.36 o 
  -4   7   0       54.67       50.14     12.99 o 
  -3   7   0        0.00        2.78      2.37 o 
  -2   7   0       30.68       22.95      3.54 o 
  -1   7   0        0.05        3.28      1.61 o 
   0   7   0      124.74      114.71      5.93 o 
   1   7   0       35.45       35.58      2.57 o 
   2   7   0        7.92        6.98      1.09 o 
   3   7   0       10.32        9.09      1.46 o 
   4   7   0        1.39        4.69      1.76 o 
   5   7   0       80.54       83.39      4.59 o 
   6   7   0       11.49        5.96      2.57 o 
   7   7   0       14.64       10.53      4.74 o 
  -5   8   0       31.71       28.47      4.30 o 
  -4   8   0       93.41      102.81      9.52 o 
  -3   8   0       16.86       14.37      6.96 o 
  -2   8   0       20.09       17.94      8.93 o 
  -1   8   0      437.84      477.64      9.52 o 
   0   8   0      270.27      268.36     10.56 o 
   1   8   0      278.84      280.85      9.18 o 
   2   8   0       24.37       20.90      2.56 o 
   3   8   0      157.60      167.76      7.42 o 
   4   8   0      102.77      114.67      7.29 o 
   5   8   0      139.63      153.71     10.20 o 
   6   8   0       46.71       43.85     13.51 o 
   7   8   0        9.25        9.67      3.88 o 
  -5   9   0        6.05        4.16      2.00 o 
  -4   9   0        0.05        2.40      5.06 o 
  -3   9   0        2.80        4.95      1.89 o 
  -2   9   0      123.77      152.81     16.81 o 
  -1   9   0        2.76        3.65      3.19 o 
   0   9   0      318.72      357.45      7.77 o 
   1   9   0       23.26       20.52      5.18 o 
   2   9   0       24.52       20.76      3.81 o 
   3   9   0       40.98       48.79      8.50 o 
   4   9   0       20.44        5.32      5.04 o 
   5   9   0       46.36       27.14      3.88 o 
   6   9   0        0.19        5.60      3.24 o 
  -4  10   0        5.39       10.87      4.49 o 
  -3  10   0       16.83       12.77      2.90 o 
  -2  10   0        4.78        3.72      3.17 o 
  -1  10   0       57.95       63.32     20.41 o 
   0  10   0       21.51       16.82      2.90 o 
   1  10   0        8.43        6.24      3.83 o 
   2  10   0       72.87       82.93      7.12 o 
   3  10   0        0.27        2.13      3.85 o 
   4  10   0       92.62      104.64     15.05 o 
   5  10   0        1.12        0.89      1.72 o 
   6  10   0        2.34        7.10      3.24 o 
  -3  11   0        1.44        2.33      3.46 o 
  -2  11   0        0.37        1.39      3.69 o 
  -1  11   0        2.57       11.72      6.29 o 
   0  11   0        2.51       17.05      5.68 o 
   1  11   0       15.51        1.75      3.69 o 
   2  11   0       10.22        5.68      4.80 o 
   3  11   0        6.27       10.73      3.83 o 
   4  11   0        0.49        9.40      2.41 o 
   5  11   0        6.09        3.71      2.22 o 
  -3  12   0       12.18       10.78      5.88 o 
  -2  12   0       13.39       14.33      6.29 o 
  -1  12   0        6.43        6.21      4.10 o 
   0  12   0        8.26       11.36      7.10 o 
   1  12   0       19.90       29.88      5.77 o 
   2  12   0        8.36        9.67      3.46 o 
   3  12   0        8.60       13.11      3.94 o 
   4  12   0       10.61        0.80      0.86 o 
  -1  13   0        0.51       -1.22      3.52 o 
   0  13   0        0.06       -2.83      3.58 o 
   1  13   0        7.52        0.42      3.41 o 
   2  13   0        0.10       -2.08      2.86 o 
   3  13   0        0.13        7.18      4.05 o 
  -3 -13   1        6.59        6.90      3.27 o 
  -2 -13   1        0.00        4.85      3.10 o 
  -1 -13   1        0.27       -2.77      3.19 o 
   0 -13   1        0.11        1.66      3.33 o 
   1 -13   1        0.54        1.64      3.66 o 
  -4 -12   1        6.18        0.06      0.94 o 
  -3 -12   1        4.22        8.12      3.85 o 
  -2 -12   1       37.52       27.61      5.16 o 
  -1 -12   1       22.70       15.77      4.85 o 
   0 -12   1        3.99        8.81      5.18 o 
   1 -12   1        0.32        7.76      4.46 o 
   2 -12   1        0.05        1.14      3.55 o 
  -5 -11   1       14.33        4.91      1.91 o 
  -4 -11   1        0.00        0.64      1.11 o 
  -3 -11   1       13.44       10.73      4.46 o 
  -2 -11   1        1.08        7.07      4.24 o 
  -1 -11   1        1.70       -3.27      3.27 o 
   0 -11   1       12.50       26.64      5.85 o 
   1 -11   1        0.20        3.80      4.10 o 
   2 -11   1        4.03       12.00      5.38 o 
   3 -11   1        1.48        4.07      3.63 o 
  -5 -10   1       25.61       12.81      3.44 o 
  -4 -10   1        5.85        7.48      2.97 o 
  -3 -10   1        7.20        5.35      2.99 o 
  -2 -10   1       10.23       18.85      5.13 o 
  -1 -10   1       16.42       22.76      5.79 o 
   0 -10   1       64.72       92.44      9.34 o 
   1 -10   1       20.19       13.11      6.49 o 
   2 -10   1       58.43       46.04      6.99 o 
   3 -10   1        7.27        8.46      2.26 o 
   4 -10   1       19.69       15.65      5.22 o 
  -6  -9   1        0.83        5.13      2.30 o 
  -5  -9   1       15.61       15.63      3.30 o 
  -4  -9   1       10.37        7.54      3.60 o 
  -3  -9   1      229.77      219.09     23.45 o 
  -2  -9   1        7.73        6.76      3.80 o 
  -1  -9   1       18.05        9.67      3.66 o 
   0  -9   1       28.07       26.17      6.35 o 
   1  -9   1       53.90       52.59      5.20 o 
   2  -9   1      109.03      109.63      9.92 o 
   3  -9   1       11.17       12.01      3.16 o 
   4  -9   1       19.81       12.23      2.65 o 
   5  -9   1        0.08        8.28      4.43 o 
  -6  -8   1        9.02       19.57     11.45 o 
  -5  -8   1        2.60        6.25      4.03 o 
  -4  -8   1      147.97      169.45      8.77 o 
  -3  -8   1      149.17      161.53      5.08 o 
  -2  -8   1       20.83       15.63      3.58 o 
  -1  -8   1       15.19       13.91      5.38 o 
   0  -8   1       22.74       15.71      3.91 o 
   1  -8   1     1145.15      955.78    141.46 o 
   2  -8   1       64.98       62.31      3.64 o 
   3  -8   1        0.03        2.74      2.07 o 
   4  -8   1       54.82       56.21     10.49 o 
   5  -8   1       29.66       30.08      4.59 o 
  -7  -7   1        0.11        7.48      3.77 o 
  -6  -7   1       10.75        7.16      2.37 o 
  -5  -7   1       71.48       87.33      6.53 o 
  -4  -7   1       37.05       33.96      3.52 o 
  -3  -7   1       14.03       13.47      2.45 o 
  -2  -7   1       74.20       64.87      2.34 o 
  -1  -7   1       28.46       18.24      3.99 o 
   0  -7   1        0.30        1.40      1.45 o 
   1  -7   1      295.07      276.63     18.48 o 
   2  -7   1      106.56      107.82      4.13 o 
   3  -7   1        4.32        6.92      2.86 o 
   4  -7   1       45.15       44.56     12.60 o 
   5  -7   1       17.99       13.29      2.46 o 
   6  -7   1        2.07        6.65      3.23 o 
  -7  -6   1        0.57        5.24      3.44 o 
  -6  -6   1      129.38      128.95      7.09 o 
  -5  -6   1       56.44       64.62      6.44 o 
  -4  -6   1      253.37      266.17      9.09 o 
  -3  -6   1      120.01      116.10     10.60 o 
  -2  -6   1       13.12       12.29      1.50 o 
  -1  -6   1      869.79      947.67     30.49 o 
   0  -6   1       74.10       73.12      6.48 o 
   1  -6   1        7.58        4.01      2.86 o 
   2  -6   1       54.36       58.40      9.06 o 
   3  -6   1       89.63       89.49      4.49 o 
   4  -6   1       40.60       34.34      4.78 o 
   5  -6   1        1.95        4.69      2.68 o 
   6  -6   1        5.41        5.31      2.38 o 
  -7  -5   1        4.63        9.95      5.10 o 
  -6  -5   1        3.55        5.07      2.84 o 
  -5  -5   1       79.20       93.68      7.47 o 
  -4  -5   1        2.75        4.06      3.77 o 
  -3  -5   1        1.83        4.38      2.19 o 
  -2  -5   1      235.73      242.20      4.46 o 
  -1  -5   1        0.78        1.03      0.92 o 
   0  -5   1      761.40      769.01     30.84 o 
   1  -5   1        1.04        1.06      1.22 o 
   2  -5   1      124.24      128.57     14.68 o 
   3  -5   1       28.79       25.37      6.46 o 
   4  -5   1        5.32        5.30      2.58 o 
   5  -5   1       49.51       45.18      4.61 o 
   6  -5   1        0.13        4.20      2.18 o 
   7  -5   1       17.96        6.65      3.15 o 
  -8  -4   1        4.49        1.55      3.13 o 
  -7  -4   1        5.99       11.67      4.46 o 
  -6  -4   1       17.48       17.44      4.77 o 
  -5  -4   1      235.03      233.85      7.93 o 
  -4  -4   1        1.38        0.16      1.14 o 
  -3  -4   1      135.65      142.67      5.60 o 
  -2  -4   1      325.53      313.17      7.53 o 
  -1  -4   1      924.10      960.51     10.44 o 
   0  -4   1      230.03      185.18      4.86 o 
   1  -4   1        1.95        0.93      1.60 o 
   2  -4   1      166.74      181.11     11.04 o 
   3  -4   1      265.21      273.82     12.03 o 
   4  -4   1       22.07       11.89      5.52 o 
   5  -4   1        8.80       16.66      3.64 o 
   6  -4   1       17.67       12.15      3.69 o 
   7  -4   1       18.49       23.46      5.85 o 
  -8  -3   1        1.53       13.33      6.26 o 
  -7  -3   1        3.97       15.49      5.18 o 
  -6  -3   1       12.02       12.65      4.45 o 
  -5  -3   1      110.59      101.50      4.88 o 
  -4  -3   1      122.10      111.35     15.54 o 
  -3  -3   1      466.78      516.38      5.83 o 
  -2  -3   1       36.55       33.21      1.84 o 
  -1  -3   1      362.71      373.50      2.61 o 
   0  -3   1       47.55       23.26      5.28 o 
   1  -3   1      149.67      176.54      6.19 o 
   2  -3   1      353.76      355.85     12.87 o 
   3  -3   1       92.60       98.60     10.14 o 
   4  -3   1      138.75      155.48      7.22 o 
   5  -3   1       30.56       26.54      9.16 o 
   6  -3   1       14.60       16.13      3.40 o 
   7  -3   1       14.41       14.84      2.95 o 
  -8  -2   1        8.23       17.30      7.51 o 
  -7  -2   1       72.30       73.98      8.07 o 
  -6  -2   1       61.66       57.26      3.71 o 
  -5  -2   1      381.41      429.39     13.82 o 
  -4  -2   1        3.56        3.06      0.88 o 
  -3  -2   1       35.69       19.97      2.96 o 
  -2  -2   1      911.71      878.73     10.70 o 
  -1  -2   1      526.36      501.81      6.17 o 
   0  -2   1       24.67       25.05      3.09 o 
   1  -2   1      514.77      473.61     10.79 o 
   2  -2   1     2791.78     2649.70    151.76 o 
   3  -2   1       53.73       47.43      3.51 o 
   4  -2   1       43.50       44.72      3.49 o 
   5  -2   1      121.81      134.73     11.67 o 
   6  -2   1      268.15      325.81     23.51 o 
   7  -2   1       25.58       16.87      3.06 o 
  -8  -1   1        0.01        1.25      3.46 o 
  -7  -1   1        0.57        7.59      4.96 o 
  -6  -1   1        3.92        6.65      2.36 o 
  -5  -1   1       88.82       97.41      6.01 o 
  -4  -1   1      233.29      247.77     19.58 o 
  -3  -1   1     1235.41     1304.22     24.52 o 
  -2  -1   1       54.49       54.54      1.36 o 
  -1  -1   1      774.72      759.02      5.19 o 
   1  -1   1     5115.14     4902.82     88.07 o 
   2  -1   1      708.50      682.54     11.45 o 
   3  -1   1      196.49      198.71      6.34 o 
   4  -1   1        6.02        4.07      2.24 o 
   5  -1   1        6.27        3.79      3.17 o 
   6  -1   1       20.40        6.23      4.95 o 
   7  -1   1       11.57        3.26      2.25 o 
  -8   0   1       11.47        0.39      2.22 o 
  -7   0   1       46.03       43.38      7.35 o 
  -6   0   1        8.35       10.05      3.29 o 
  -5   0   1      486.78      549.08     26.07 o 
  -4   0   1      118.01      134.48      5.18 o 
  -3   0   1     1989.13     2191.45     21.50 o 
  -2   0   1        0.48        0.98      1.09 o 
  -1   0   1      717.09      641.85     12.19 o 
   1   0   1      222.96      204.90      1.99 o 
   2   0   1       92.69       77.95      6.75 o 
   3   0   1        0.08        4.19      1.48 o 
   4   0   1      759.55      776.06     68.02 o 
   5   0   1        0.07       -2.53      4.98 o 
   6   0   1       35.30       27.95      4.33 o 
   7   0   1        0.14        9.71      4.03 o 
   8   0   1       30.29       45.38     15.69 o 
  -7   1   1       12.10       13.97      3.99 o 
  -6   1   1        0.92       12.15      4.45 o 
  -5   1   1       91.00      100.44      5.17 o 
  -4   1   1        0.46        3.26      2.60 o 
  -3   1   1       78.23       89.36      3.56 o 
  -2   1   1      496.52      526.35     10.77 o 
  -1   1   1        7.97       10.75      2.11 o 
   1   1   1      146.63      129.70      3.25 o 
   2   1   1      163.26      152.59      2.28 o 
   3   1   1      133.83      139.75      8.03 o 
   4   1   1       62.73       80.00      4.87 o 
   5   1   1       18.19       19.44      5.67 o 
   6   1   1      300.72      314.73     13.50 o 
   7   1   1       11.75       17.16      6.06 o 
   8   1   1        1.72        8.65      5.52 o 
  -7   2   1       25.44       25.17      7.00 o 
  -6   2   1        9.99       11.88      3.85 o 
  -5   2   1        3.73        9.82      4.93 o 
  -4   2   1      192.69      224.55     12.94 o 
  -3   2   1       26.96       15.08      1.40 o 
  -2   2   1      383.75      376.34     10.08 o 
  -1   2   1       96.70       84.42      3.93 o 
   0   2   1     5221.21     4827.88     55.75 o 
   1   2   1      864.95      827.19      6.88 o 
   2   2   1      135.34      130.11      5.54 o 
   3   2   1      593.92      612.15      8.90 o 
   4   2   1      109.33      101.60      5.31 o 
   5   2   1      391.79      386.01     11.34 o 
   6   2   1        7.26        6.52      6.47 o 
   7   2   1        0.58        4.72      2.17 o 
   8   2   1       11.41        9.87      5.24 o 
  -7   3   1        0.03        2.94      2.11 o 
  -6   3   1        6.55        6.95      3.96 o 
  -5   3   1      432.28      478.43     12.18 o 
  -4   3   1       12.11       21.76      4.66 o 
  -3   3   1       70.91       68.88      3.44 o 
  -2   3   1      470.92      481.24      7.82 o 
  -1   3   1      717.32      760.08     18.31 o 
   0   3   1      663.44      675.85     10.68 o 
   1   3   1      105.92       88.00      1.76 o 
   2   3   1       20.72       15.56      2.39 o 
   3   3   1        4.67        1.67      1.27 o 
   4   3   1      379.66      383.28     16.73 o 
   5   3   1       24.12       25.71      3.73 o 
   6   3   1       34.32       36.40      3.55 o 
   7   3   1       31.46       24.75     11.30 o 
   8   3   1        1.93        9.65      4.82 o 
  -7   4   1        9.07        7.21      2.59 o 
  -6   4   1       39.13       38.18      3.81 o 
  -5   4   1      177.69      188.21      5.39 o 
  -4   4   1      116.50      123.34     12.45 o 
  -3   4   1       45.82       47.72      8.02 o 
  -2   4   1     2613.08     2769.59     99.22 o 
  -1   4   1       36.80       35.34      1.87 o 
   0   4   1       85.49       82.93      2.83 o 
   1   4   1       84.75       70.81      1.60 o 
   2   4   1       83.92       73.80      1.97 o 
   3   4   1      274.70      277.21     13.76 o 
   4   4   1        6.60        8.22      2.12 o 
   5   4   1        3.68        6.25      5.74 o 
   6   4   1       92.66      111.08      8.38 o 
   7   4   1       60.49       58.48      8.48 o 
   8   4   1        0.76        5.38      3.99 o 
  -7   5   1        2.80        5.31      2.62 o 
  -6   5   1       15.55       12.01      3.02 o 
  -5   5   1       12.21        9.06      3.24 o 
  -4   5   1        1.05        2.79      4.23 o 
  -3   5   1       24.24       13.30      2.53 o 
  -2   5   1        0.38       -0.13      2.59 o 
  -1   5   1      153.63      162.16      5.95 o 
   0   5   1        3.13        3.61      1.30 o 
   1   5   1       55.35       53.26      2.77 o 
   2   5   1     1254.10     1332.10     24.66 o 
   3   5   1        7.72        7.71      1.22 o 
   4   5   1      103.11      116.85      9.26 o 
   5   5   1       21.11       18.86      8.75 o 
   6   5   1        8.63        9.85      3.46 o 
   7   5   1        0.68        5.94      2.06 o 
  -6   6   1       68.34       92.30      9.86 o 
  -5   6   1        0.31        5.11      4.28 o 
  -4   6   1      120.87      142.55     15.84 o 
  -3   6   1      126.81      142.72      5.13 o 
  -2   6   1       87.16       85.41      6.22 o 
  -1   6   1      155.44      148.12      6.78 o 
   0   6   1        8.01        4.99      1.32 o 
   1   6   1      335.72      334.41      6.51 o 
   2   6   1      948.44     1049.16     32.43 o 
   3   6   1        4.76        4.04      1.61 o 
   4   6   1       99.82       93.32      3.87 o 
   5   6   1      198.91      220.48      7.48 o 
   6   6   1        8.85       13.92      5.65 o 
   7   6   1       16.81       15.62      3.25 o 
  -6   7   1        0.19        1.92      1.85 o 
  -5   7   1        0.07        3.92      2.63 o 
  -4   7   1        9.55        3.95      4.77 o 
  -3   7   1       65.27       59.28      8.65 o 
  -2   7   1        9.94        4.69      2.59 o 
  -1   7   1       18.29       14.07      3.01 o 
   0   7   1      223.63      239.03     12.52 o 
   1   7   1       40.31       42.43      2.91 o 
   2   7   1       29.62       25.30      2.14 o 
   3   7   1        3.49        1.74      1.17 o 
   4   7   1        0.00        0.71      2.16 o 
   5   7   1       14.79        5.60      9.24 o 
   6   7   1       18.21       16.58      4.16 o 
   7   7   1        5.40        5.15      1.79 o 
  -5   8   1        8.37       13.87      3.24 o 
  -4   8   1       79.28      101.41      6.88 o 
  -3   8   1       29.30       25.48      4.01 o 
  -2   8   1        3.72        4.70      5.65 o 
  -1   8   1      397.01      351.86      9.29 o 
   0   8   1       38.25       31.64      3.30 o 
   1   8   1      195.65      208.96      9.97 o 
   2   8   1       46.75       46.29      5.51 o 
   3   8   1       87.70       82.07      6.98 o 
   4   8   1       29.13       43.35      6.87 o 
   5   8   1       19.48       18.13     11.27 o 
   6   8   1        0.08        5.54      2.76 o 
   7   8   1        0.07        3.63      2.19 o 
  -5   9   1        4.29        5.78      2.33 o 
  -4   9   1       30.38       25.44      8.33 o 
  -3   9   1        3.03        2.01      1.96 o 
  -2   9   1        0.64        3.66      1.91 o 
  -1   9   1        0.88        4.24      2.31 o 
   0   9   1      128.47      140.26      4.54 o 
   1   9   1       31.10       28.05      2.93 o 
   2   9   1       11.05       11.02      2.08 o 
   3   9   1       28.39       31.19      4.98 o 
   4   9   1        0.92        1.41      2.09 o 
   5   9   1      112.24      137.36      6.81 o 
   6   9   1        0.09       11.34      4.55 o 
  -4  10   1       15.27       10.74      5.36 o 
  -3  10   1       23.07       27.42      6.42 o 
  -2  10   1        0.50        5.96      2.43 o 
  -1  10   1      141.15      159.08     11.43 o 
   0  10   1       14.00       10.72      5.79 o 
   1  10   1       42.01       44.43      4.71 o 
   2  10   1        5.44        3.73      1.27 o 
   3  10   1       20.16        7.25      7.08 o 
   4  10   1       34.06       34.34      6.26 o 
   5  10   1        1.33        0.97      1.83 o 
   6  10   1        5.21       18.02      6.10 o 
  -4  11   1        0.32        6.29      3.85 o 
  -3  11   1        9.53        1.93      2.97 o 
  -2  11   1        4.53        2.35      1.61 o 
  -1  11   1       18.11       22.81      5.88 o 
   0  11   1        0.98        4.16      3.52 o 
   1  11   1        1.70        0.91      3.46 o 
   2  11   1       70.17       78.80      8.20 o 
   3  11   1       10.18       10.12      4.13 o 
   4  11   1        7.69        5.68      2.63 o 
   5  11   1        4.22       -0.83      1.39 o 
  -3  12   1       16.60        9.42      4.71 o 
  -2  12   1       50.66       84.43     39.67 o 
  -1  12   1       15.10       13.47      4.38 o 
   0  12   1        2.21        4.80      3.94 o 
   1  12   1       18.86       11.89      5.13 o 
   2  12   1       24.81        8.76      3.22 o 
   3  12   1        0.63        3.30      2.16 o 
   4  12   1       14.42       20.15      7.65 o 
   5  12   1        1.09        3.05      2.19 o 
  -1  13   1        0.52        3.08      3.85 o 
   0  13   1        0.31       -0.08      3.41 o 
   1  13   1        6.10        3.96      3.69 o 
   2  13   1        3.31        5.65      3.80 o 
   3  13   1       13.36       14.30      4.74 o 
  -2 -13   2        0.08        2.11      2.86 o 
  -1 -13   2       26.14       26.72      9.78 o 
   0 -13   2        1.51        7.51      4.13 o 
  -4 -12   2        8.90       10.53      4.30 o 
  -3 -12   2        2.28        6.68      3.41 o 
  -2 -12   2       27.20       16.83      4.96 o 
  -1 -12   2        7.19       13.03      4.74 o 
   0 -12   2       25.36       44.93      8.98 o 
   1 -12   2        2.21        7.84      5.49 o 
   2 -12   2        0.69        3.96      4.19 o 
  -5 -11   2       13.90        3.41      2.11 o 
  -4 -11   2        3.45        6.43      2.66 o 
  -3 -11   2       17.60       12.28      3.88 o 
  -2 -11   2        5.61        7.59      4.52 o 
  -1 -11   2       11.55        7.35      4.05 o 
   0 -11   2       16.35       15.63      4.60 o 
   1 -11   2       13.84       18.74      5.41 o 
   2 -11   2        5.04       12.03      5.41 o 
   3 -11   2       26.32       21.32      7.68 o 
  -5 -10   2       22.57       16.88      4.05 o 
  -4 -10   2        2.45        2.66      1.88 o 
  -3 -10   2       49.71       48.23      5.24 o 
  -2 -10   2        3.85        3.69      3.22 o 
  -1 -10   2      189.37      214.32     20.21 o 
   0 -10   2        7.69       10.81      5.88 o 
   1 -10   2        3.32        7.21      4.91 o 
   2 -10   2       43.63       66.58      9.48 o 
   3 -10   2       28.20       23.34      4.77 o 
   4 -10   2       16.58       19.99      7.21 o 
  -5  -9   2        5.88        0.64      1.39 o 
  -4  -9   2        4.92        5.04      1.83 o 
  -3  -9   2       38.89       33.21      4.30 o 
  -2  -9   2       41.04       36.06      6.79 o 
  -1  -9   2        5.12        9.67      5.43 o 
   0  -9   2       21.02       17.38      4.02 o 
   1  -9   2       21.08       24.16      3.41 o 
   2  -9   2       45.86       45.42      4.35 o 
   3  -9   2        2.84        4.26      2.49 o 
   4  -9   2        5.01        2.99      2.25 o 
   5  -9   2        4.73        4.34      2.12 o 
  -4  -8   2      164.52      124.59     34.93 o 
  -3  -8   2       44.00       42.57      8.40 o 
  -2  -8   2       72.04       64.64      5.96 o 
  -1  -8   2        0.01        1.77      3.41 o 
   0  -8   2       93.68       94.46      6.99 o 
   1  -8   2      139.67      126.89      9.02 o 
   2  -8   2       59.45       54.41      2.91 o 
   3  -8   2       11.59        9.99      3.92 o 
   4  -8   2        6.47       15.74      3.40 o 
   5  -8   2       21.99       20.67      3.46 o 
  -7  -7   2       13.03        4.82      2.94 o 
  -6  -7   2        6.29       40.39      4.41 o 
  -5  -7   2        4.42        2.10      1.63 o 
  -4  -7   2      118.76      119.76      4.57 o 
  -3  -7   2       42.31       37.29      7.09 o 
  -2  -7   2       48.61       52.75      5.13 o 
  -1  -7   2        0.07        8.34      4.55 o 
   0  -7   2      106.22      113.84      8.62 o 
   1  -7   2        3.85        3.35      2.14 o 
   2  -7   2      422.76      466.20     30.50 o 
   3  -7   2        0.20        2.33      3.12 o 
   4  -7   2       37.53       36.23      3.40 o 
   5  -7   2        6.17        3.12      3.71 o 
   6  -7   2        8.12        6.24      2.60 o 
  -7  -6   2       11.63       12.25      4.74 o 
  -6  -6   2        8.83        0.33      2.61 o 
  -5  -6   2       29.42       22.40      6.08 o 
  -4  -6   2        7.44        5.60      4.45 o 
  -3  -6   2       21.61       23.37      1.90 o 
  -2  -6   2      160.88      178.46      6.01 o 
  -1  -6   2       43.97       51.33      5.77 o 
   1  -6   2      282.49      309.43     10.40 o 
   2  -6   2      118.63       97.67     10.80 o 
   3  -6   2        7.61        2.44      2.79 o 
   4  -6   2       20.05       11.67      3.32 o 
   5  -6   2       14.99       12.06      3.98 o 
   6  -6   2        0.18        0.74      1.64 o 
  -7  -5   2        1.18        3.22      3.19 o 
  -6  -5   2        0.02        0.91      2.88 o 
  -5  -5   2       45.07       38.04      6.09 o 
  -4  -5   2      216.09      200.78      8.80 o 
  -3  -5   2      247.47      247.92      7.37 o 
  -2  -5   2       15.08       18.06      1.66 o 
  -1  -5   2       35.37       41.11      5.03 o 
   1  -5   2       39.44       35.98      2.05 o 
   2  -5   2      146.86      133.73      5.40 o 
   3  -5   2       21.32       12.90      3.52 o 
   4  -5   2        3.78        4.96      2.55 o 
   5  -5   2      120.48      128.40      9.14 o 
   6  -5   2        0.05        5.95      2.28 o 
   7  -5   2       21.72        9.53      5.68 o 
  -7  -4   2        1.35        3.69      4.49 o 
  -6  -4   2       35.62       33.43      3.28 o 
  -5  -4   2       19.76       18.02      2.61 o 
  -4  -4   2      190.52      181.29      5.75 o 
  -3  -4   2      194.29      208.15      5.63 o 
  -2  -4   2        5.71        2.65      0.73 o 
  -1  -4   2     5416.88     5798.55    215.76 o 
   0  -4   2       15.65       14.36      1.25 o 
   1  -4   2        1.82        2.31      0.74 o 
   2  -4   2      208.23      213.94     19.32 o 
   3  -4   2       16.38        5.57      2.02 o 
   4  -4   2      103.92      128.29     14.48 o 
   5  -4   2        0.10        3.71      2.40 o 
   6  -4   2        5.53        9.17      4.74 o 
   7  -4   2       36.13       38.68     10.56 o 
  -7  -3   2        1.39        0.08      2.99 o 
  -6  -3   2      164.76      159.04     10.49 o 
  -5  -3   2       20.90       16.66      6.38 o 
  -4  -3   2       10.14       12.36      1.44 o 
  -3  -3   2       97.38      108.82      5.00 o 
  -2  -3   2       90.42      101.76      2.03 o 
  -1  -3   2      267.33      236.24      3.79 o 
   0  -3   2       28.09       30.82      2.31 o 
   1  -3   2       66.34       72.70      2.08 o 
   2  -3   2       33.34       29.68      2.78 o 
   3  -3   2      776.99      804.58     18.43 o 
   4  -3   2       93.88      103.67      4.28 o 
   5  -3   2       23.64       24.59      5.31 o 
   6  -3   2       68.90       79.41      5.65 o 
   7  -3   2        6.72       11.23      3.25 o 
  -8  -2   2        4.64       10.03      5.49 o 
  -7  -2   2       11.62       13.36      3.74 o 
  -6  -2   2      102.30       97.93      6.97 o 
  -5  -2   2      209.64      183.48     20.81 o 
  -4  -2   2       23.19       27.63      2.92 o 
  -3  -2   2      304.59      325.38      4.04 o 
  -2  -2   2      793.68      848.13     20.72 o 
  -1  -2   2       15.97       11.06      0.79 o 
   0  -2   2     1536.90     1507.63      9.17 o 
   1  -2   2      591.28      580.74      4.93 o 
   2  -2   2      134.35      110.93      3.35 o 
   3  -2   2     1326.03     1432.21     42.52 o 
   4  -2   2       29.23       23.98      4.77 o 
   5  -2   2       46.34       43.05      7.64 o 
   6  -2   2      191.08      164.62     37.84 o 
   7  -2   2        0.36        5.02      3.31 o 
  -8  -1   2        0.43        0.53      3.10 o 
  -7  -1   2       11.75       10.31      2.33 o 
  -6  -1   2        5.29        4.63      3.73 o 
  -5  -1   2       14.86        7.02      3.16 o 
  -4  -1   2      420.92      435.73     44.83 o 
  -3  -1   2     1363.78     1503.69     38.34 o 
  -2  -1   2     1593.82     1573.95     58.61 o 
  -1  -1   2      825.45      786.71      8.51 o 
   0  -1   2       10.36        8.34      0.88 o 
   1  -1   2      991.10      890.37     10.26 o 
   2  -1   2      497.71      510.58     13.31 o 
   3  -1   2      543.61      569.40     22.51 o 
   4  -1   2       13.69       11.66      2.90 o 
   5  -1   2       93.70      104.20      8.01 o 
   6  -1   2       47.78       53.19      8.40 o 
   7  -1   2       10.57        8.18      2.14 o 
  -7   0   2       14.34        3.94      3.38 o 
  -6   0   2        3.37        4.96      2.17 o 
  -5   0   2      206.41      185.66     13.12 o 
  -4   0   2      313.13      310.27     14.60 o 
  -3   0   2        3.45        1.67      1.82 o 
  -2   0   2       29.58       20.90      1.07 o 
  -1   0   2       30.51       24.67      1.80 o 
   0   0   2      525.63      554.43      9.19 o 
   1   0   2     4174.13     3875.49     49.89 o 
   2   0   2        3.05        3.07      1.20 o 
   3   0   2       89.37       88.14      4.02 o 
   4   0   2       48.20       49.22      4.72 o 
   5   0   2       15.45       13.08      3.55 o 
   6   0   2        5.00        0.49      2.25 o 
   7   0   2        0.41        0.47      1.88 o 
   8   0   2        9.19        4.04      2.64 o 
  -7   1   2       30.58       23.81      5.02 o 
  -6   1   2       10.70       11.95      3.51 o 
  -5   1   2      448.89      437.28     17.02 o 
  -4   1   2       69.23       70.15      5.28 o 
  -2   1   2      343.49      333.37      3.79 o 
  -1   1   2      225.01      198.40      4.73 o 
   0   1   2      278.12      253.71      4.37 o 
   1   1   2     3941.03     3688.71     60.93 o 
   2   1   2      703.17      661.67      8.29 o 
   3   1   2       64.18       58.91      3.25 o 
   4   1   2      345.57      334.69     14.05 o 
   5   1   2       56.07       73.82      9.05 o 
   6   1   2      217.51      248.55     18.21 o 
   7   1   2        1.07        8.61      2.62 o 
   8   1   2        3.79        7.21      5.92 o 
  -7   2   2       70.17       93.88     14.28 o 
  -6   2   2       40.86       40.62      4.12 o 
  -5   2   2        0.98        4.64      3.78 o 
  -4   2   2        7.47        4.07      1.72 o 
  -3   2   2       63.98       57.91      3.59 o 
  -2   2   2      613.73      650.10      6.55 o 
  -1   2   2      450.41      402.86      3.94 o 
   0   2   2     6238.89     6081.24    146.38 o 
   1   2   2       47.63       45.93      1.49 o 
   2   2   2      321.84      302.43      4.48 o 
   3   2   2      139.97      147.79      4.81 o 
   4   2   2      651.62      684.46     32.59 o 
   5   2   2       68.96       69.46      3.85 o 
   6   2   2        2.79        5.83      2.73 o 
   7   2   2       10.40        8.07      4.24 o 
   8   2   2        7.78        6.33      3.08 o 
  -7   3   2        3.42        1.83      5.52 o 
  -6   3   2       26.69       35.39     10.57 o 
  -5   3   2      382.77      446.35      7.42 o 
  -4   3   2       51.61       55.55     13.19 o 
  -3   3   2       81.48       77.96      4.73 o 
  -2   3   2        0.40        2.68      1.01 o 
  -1   3   2     2117.15     2116.33     28.03 o 
   0   3   2      160.38      158.28      4.05 o 
   1   3   2      343.48      322.66      5.47 o 
   2   3   2      407.71      396.91      5.03 o 
   3   3   2      357.56      331.33     10.63 o 
   4   3   2        0.01        4.80      1.68 o 
   5   3   2        2.47        8.77      4.95 o 
   6   3   2      202.80      216.92      9.01 o 
   7   3   2       17.66       20.23      3.46 o 
   8   3   2       12.75       11.30      3.49 o 
  -7   4   2       16.55       26.80      8.45 o 
  -6   4   2       40.66       38.52      3.61 o 
  -5   4   2      180.46      193.04     17.14 o 
  -4   4   2       32.63       22.58      3.80 o 
  -3   4   2      119.79      123.61     18.28 o 
  -2   4   2      199.98      198.66      5.12 o 
  -1   4   2     1550.62     1510.53     24.00 o 
   0   4   2     1052.54     1105.48     20.86 o 
   1   4   2       51.17       60.03      3.98 o 
   2   4   2      271.19      259.93      4.85 o 
   3   4   2      156.30      145.79      4.80 o 
   4   4   2       20.53       20.36      6.10 o 
   5   4   2       65.65       65.55      4.14 o 
   6   4   2       52.15       57.72      8.97 o 
   7   4   2       16.32       10.26      4.41 o 
   8   4   2        7.41       12.33      5.71 o 
  -7   5   2        0.04        7.54      5.74 o 
  -6   5   2       13.25       10.83      2.38 o 
  -5   5   2       40.93       37.97      5.21 o 
  -4   5   2        1.03       11.40      3.48 o 
  -3   5   2       14.09       12.75      2.68 o 
  -2   5   2       20.34       11.77      1.94 o 
  -1   5   2       60.49       74.65      6.60 o 
   0   5   2        5.39        7.70      1.94 o 
   1   5   2        8.26        5.83      1.68 o 
   2   5   2      126.33      142.30      8.70 o 
   3   5   2      118.25      106.09      6.14 o 
   4   5   2      167.37      173.43      7.41 o 
   5   5   2        4.56        3.92      1.86 o 
   6   5   2       34.23       36.32      4.28 o 
   7   5   2        0.65        6.51      4.75 o 
  -6   6   2       43.92       48.46      6.61 o 
  -5   6   2        0.77        9.41      2.78 o 
  -4   6   2       58.22       70.82      5.88 o 
  -3   6   2       53.03       41.67      5.72 o 
  -2   6   2      131.71      146.79      7.03 o 
  -1   6   2      156.99      146.67      3.78 o 
   0   6   2        0.25        1.23      1.58 o 
   1   6   2      750.64      797.53     14.56 o 
   2   6   2      177.24      176.23     10.70 o 
   3   6   2       93.79       90.48      7.91 o 
   4   6   2       11.14        9.90      3.60 o 
   5   6   2        1.30        7.01      2.53 o 
   6   6   2      103.88      134.02      7.66 o 
   7   6   2        0.59        6.44      2.42 o 
  -6   7   2        0.10        8.92      2.86 o 
  -5   7   2        5.33        6.73      3.62 o 
  -4   7   2        3.56        2.03      5.89 o 
  -3   7   2       48.48       60.18      5.57 o 
  -2   7   2       45.40       37.42      5.44 o 
  -1   7   2       47.91       52.69      8.52 o 
   0   7   2       10.82       11.23      1.52 o 
   1   7   2       32.00       25.08      2.05 o 
   2   7   2      277.13      276.13     11.70 o 
   3   7   2        9.54        4.54      1.23 o 
   4   7   2       54.82       57.24      6.09 o 
   5   7   2       42.04       51.61      4.82 o 
   6   7   2       10.58        8.76      9.22 o 
   7   7   2       15.12       33.87      9.52 o 
  -5   8   2        3.90       11.53      4.41 o 
  -4   8   2       30.55       27.87      7.75 o 
  -3   8   2        7.17        7.67      2.79 o 
  -2   8   2       44.21       48.80      5.43 o 
  -1   8   2       46.97       61.48      6.36 o 
   0   8   2       21.66       19.33      2.24 o 
   1   8   2        1.97        0.57      0.87 o 
   2   8   2       54.65       53.92      6.84 o 
   3   8   2       38.94       38.06      5.00 o 
   4   8   2       13.07       10.29      2.69 o 
   5   8   2       52.27       89.27     28.48 o 
   6   8   2       46.84       50.50      5.61 o 
   7   8   2       22.72       17.13      8.34 o 
  -5   9   2        0.13        2.53      2.94 o 
  -4   9   2        7.72        5.71      2.72 o 
  -3   9   2       83.82       95.67      6.09 o 
  -2   9   2        0.80        1.13      2.14 o 
  -1   9   2        1.10        7.03      3.74 o 
   0   9   2      903.46     1075.02     44.73 o 
   1   9   2        6.93        7.02      1.63 o 
   2   9   2       53.55       54.55      5.53 o 
   3   9   2        0.07        3.50      2.41 o 
   4   9   2       28.38       22.16      5.56 o 
   5   9   2       43.97       42.00      4.64 o 
   6   9   2        3.74        5.80      2.89 o 
  -4  10   2       16.67       18.31      4.39 o 
  -3  10   2       13.69       13.35      2.69 o 
  -2  10   2        9.42        6.09      1.55 o 
  -1  10   2      172.44      201.14      8.41 o 
   0  10   2      162.14      192.13      4.37 o 
   1  10   2       34.97       29.76      4.23 o 
   2  10   2        1.33        3.95      1.49 o 
   3  10   2        4.33        5.88      2.72 o 
   4  10   2      132.98      124.33      8.58 o 
   5  10   2        2.69        2.27      1.04 o 
   6  10   2        2.57        4.60      2.72 o 
  -4  11   2       12.72        9.14      5.54 o 
  -3  11   2        2.26        5.42      6.44 o 
  -2  11   2        6.41        4.18      1.74 o 
  -1  11   2       10.03        9.74      3.48 o 
   0  11   2       10.33        4.24      3.96 o 
   1  11   2       13.25       16.22      7.98 o 
   2  11   2        1.27        6.68      2.52 o 
   3  11   2        2.21        0.72      1.44 o 
   4  11   2       14.32        7.93      3.85 o 
   5  11   2        7.60        0.19      1.77 o 
  -3  12   2       25.57       33.62     12.78 o 
  -2  12   2        3.69        2.41      3.38 o 
  -1  12   2       14.59        8.20      5.18 o 
   0  12   2        2.13        5.99      4.55 o 
   1  12   2       24.86       15.47      5.13 o 
   2  12   2        7.15       -1.66      3.38 o 
   3  12   2        0.41        0.61      1.00 o 
   4  12   2        2.64        2.33      1.66 o 
   5  12   2        0.51        3.77      2.99 o 
  -1  13   2        0.00        5.13      4.41 o 
   0  13   2        0.02       -3.19      3.19 o 
   1  13   2        0.28        0.06      3.44 o 
   2  13   2        7.44        5.41      2.86 o 
   3  13   2       12.95       12.75      5.04 o 
   4  13   2        3.29        1.44      1.08 o 
  -1 -13   3       13.42       20.43      7.96 o 
  -4 -12   3        0.39       -0.67      1.47 o 
  -3 -12   3        9.62       13.28      4.91 o 
  -2 -12   3        0.48        3.71      2.88 o 
  -1 -12   3        7.34        8.98      5.13 o 
   0 -12   3       24.18       37.00     10.62 o 
   1 -12   3        8.11       14.58      5.24 o 
   2 -12   3        1.09        6.04      4.16 o 
  -4 -11   3       25.04       33.87      9.98 o 
  -3 -11   3       11.20       13.69      3.77 o 
  -2 -11   3        4.29        8.32      2.77 o 
  -1 -11   3        8.78       15.08      6.10 o 
   0 -11   3       16.27       17.46      5.41 o 
   1 -11   3        9.44       -0.58      3.60 o 
   2 -11   3        3.30       10.48      5.79 o 
   3 -11   3        7.46        7.82      4.52 o 
  -5 -10   3       10.45        8.04      2.77 o 
  -4 -10   3       32.05       39.91      5.90 o 
  -3 -10   3        1.63        0.36      2.47 o 
  -2 -10   3       15.54       12.78      3.27 o 
  -1 -10   3       26.13       22.81      8.45 o 
   0 -10   3        2.00       25.14      9.26 o 
   1 -10   3       15.34       12.25      5.88 o 
   2 -10   3        2.15        9.70      4.93 o 
   3 -10   3       13.04        3.13      4.13 o 
   4 -10   3        3.30       11.75      6.35 o 
  -5  -9   3        4.22        3.58      1.97 o 
  -4  -9   3        7.81        7.87      2.33 o 
  -3  -9   3       80.03       86.98      8.84 o 
  -2  -9   3        0.03        1.44      2.63 o 
  -1  -9   3       34.41       22.01      4.88 o 
   0  -9   3       26.57       43.66      5.46 o 
   1  -9   3        3.58       11.97      4.32 o 
   2  -9   3       11.03       10.42      4.45 o 
   3  -9   3        7.65        8.37      2.63 o 
   4  -9   3        4.69        3.88      2.15 o 
   5  -9   3       12.92        2.22      2.70 o 
  -4  -8   3       13.54       11.39      4.27 o 
  -3  -8   3      131.61      145.13      5.43 o 
  -2  -8   3       15.57        6.85      3.44 o 
  -1  -8   3        3.72        5.90      3.13 o 
   0  -8   3        7.64       10.64      3.96 o 
   1  -8   3      264.17      305.38     23.85 o 
   2  -8   3       78.76       93.41      3.83 o 
   3  -8   3       35.36       28.97      4.71 o 
   4  -8   3       11.96       12.54      5.10 o 
   5  -8   3        0.00        4.10      3.87 o 
  -6  -7   3       32.17       22.78      3.22 o 
  -5  -7   3       80.27       88.60      5.09 o 
  -4  -7   3      354.20      364.25      6.20 o 
  -3  -7   3      213.18      240.87      9.35 o 
  -2  -7   3      234.50      229.12      8.01 o 
  -1  -7   3      158.36      172.80     10.92 o 
   0  -7   3       36.78       31.77      4.80 o 
   1  -7   3      308.19      331.28     13.37 o 
   2  -7   3      219.94      223.40      9.15 o 
   3  -7   3       68.87       84.39      6.20 o 
   4  -7   3        4.37        7.17      2.46 o 
   5  -7   3       22.79       12.16      3.28 o 
   6  -7   3       21.48       10.95      4.56 o 
  -7  -6   3        0.25        6.90      3.71 o 
  -6  -6   3       18.38       21.93      3.83 o 
  -5  -6   3        7.57        5.31      6.24 o 
  -4  -6   3      131.99      118.43      8.47 o 
  -3  -6   3      110.61      109.19     10.88 o 
  -2  -6   3        0.01        1.89      0.80 o 
  -1  -6   3        2.65       15.63      3.99 o 
   0  -6   3      124.07      131.22      9.23 o 
   1  -6   3      144.32      140.62      4.65 o 
   2  -6   3       88.92       80.53      4.35 o 
   3  -6   3       34.57       27.35      3.34 o 
   4  -6   3       16.04       16.09      3.07 o 
   5  -6   3       72.18       88.90     12.00 o 
   6  -6   3        1.11        5.20      3.63 o 
  -7  -5   3       26.52       37.84     10.23 o 
  -6  -5   3        0.13        6.65      3.24 o 
  -5  -5   3      142.95      154.48     10.74 o 
  -4  -5   3      677.98      616.91     18.67 o 
  -3  -5   3      111.42      117.40      3.95 o 
  -2  -5   3      188.63      189.35      6.49 o 
  -1  -5   3       17.76        9.17      1.51 o 
   0  -5   3     1319.85     1399.41     32.46 o 
   1  -5   3       16.27       13.12      1.37 o 
   2  -5   3      166.34      167.89      6.11 o 
   3  -5   3        6.11        4.65      1.92 o 
   4  -5   3       21.87       20.91      4.17 o 
   5  -5   3        1.32        3.84      3.71 o 
   6  -5   3        0.55        9.94      3.20 o 
  -7  -4   3        4.47        8.43      3.83 o 
  -6  -4   3       92.58       93.16      7.93 o 
  -5  -4   3       19.77       20.83      2.98 o 
  -4  -4   3      624.93      578.71     24.19 o 
  -3  -4   3        0.84        1.02      0.66 o 
  -2  -4   3      219.38      196.36      3.50 o 
  -1  -4   3      211.37      253.43      3.25 o 
   0  -4   3      224.09      214.32      2.84 o 
   1  -4   3       95.87       93.52      3.69 o 
   2  -4   3        0.12        1.53      0.83 o 
   3  -4   3       19.97       12.66      2.61 o 
   4  -4   3        0.81        9.24      6.99 o 
   5  -4   3        7.40        3.50      2.16 o 
   6  -4   3        0.32        8.81      2.98 o 
   7  -4   3       15.60       13.17      3.99 o 
  -7  -3   3        2.44        2.08      2.94 o 
  -6  -3   3        0.75       10.20      5.02 o 
  -5  -3   3       12.08       14.21      3.23 o 
  -4  -3   3      197.57      222.67      6.82 o 
  -3  -3   3      151.05      145.41      3.86 o 
  -2  -3   3      350.93      351.83      7.23 o 
  -1  -3   3       23.08       12.57      0.84 o 
   0  -3   3      534.80      543.35      5.39 o 
   1  -3   3       36.19       33.52      1.61 o 
   2  -3   3      174.31      144.94      5.65 o 
   3  -3   3      196.69      219.01     18.89 o 
   4  -3   3       48.02       53.20      4.02 o 
   5  -3   3      129.21      122.29      4.73 o 
   6  -3   3        4.96        9.56      3.59 o 
   7  -3   3        9.13        7.71      3.14 o 
  -7  -2   3       11.99       16.60      5.60 o 
  -6  -2   3       17.94       10.56      4.32 o 
  -5  -2   3       15.89       12.17      1.94 o 
  -4  -2   3      117.36      133.26      4.38 o 
  -3  -2   3      147.82      168.10      3.16 o 
  -2  -2   3     1408.13     1478.94     13.43 o 
  -1  -2   3      230.88      218.42      4.57 o 
   0  -2   3      567.72      607.21      3.94 o 
   1  -2   3      199.07      177.68      2.70 o 
   2  -2   3      127.16      126.78      5.32 o 
   3  -2   3      209.91      223.81      9.08 o 
   4  -2   3       14.83       12.23      4.60 o 
   5  -2   3        0.47        7.85      3.05 o 
   6  -2   3       50.44       47.52      7.41 o 
   7  -2   3       25.40       18.03      4.41 o 
  -7  -1   3       11.64       12.89      5.16 o 
  -6  -1   3      106.83       92.14     11.20 o 
  -5  -1   3       54.00       66.98      3.22 o 
  -4  -1   3        0.05        2.46      0.77 o 
  -3  -1   3       97.85      129.07      2.88 o 
  -2  -1   3      517.21      545.53     13.61 o 
  -1  -1   3     1930.53     1822.59     13.80 o 
   0  -1   3     1347.55     1218.26     19.28 o 
   1  -1   3      337.46      316.63      3.60 o 
   2  -1   3      397.05      340.37      7.15 o 
   3  -1   3      169.82      157.31      6.36 o 
   4  -1   3      281.36      285.17     11.19 o 
   5  -1   3       16.04       11.27      2.55 o 
   6  -1   3      133.65      142.03      9.94 o 
   7  -1   3        1.58        8.09      4.23 o 
  -7   0   3       22.70       15.55      4.52 o 
  -6   0   3       13.17        7.21      4.46 o 
  -5   0   3       84.05       88.81     10.00 o 
  -4   0   3      103.40      101.14      6.14 o 
  -3   0   3        7.65       15.34      2.52 o 
  -2   0   3       61.96       43.37      4.02 o 
  -1   0   3       47.66       40.10      3.38 o 
   0   0   3      531.29      526.20      3.57 o 
   1   0   3     1714.37     1658.28     26.98 o 
   2   0   3      632.84      624.07     15.22 o 
   3   0   3      191.82      184.00     15.05 o 
   4   0   3        7.19        9.31      2.36 o 
   5   0   3       48.24       46.46      6.26 o 
   6   0   3       66.46       82.82      6.93 o 
   7   0   3       21.90       28.69      9.85 o 
  -7   1   3        5.98       18.29      5.65 o 
  -6   1   3       36.70       43.56      3.72 o 
  -5   1   3       17.51       12.67      3.89 o 
  -4   1   3      310.77      333.35     19.63 o 
  -3   1   3       70.96       58.63      2.74 o 
  -2   1   3      724.47      765.20      7.39 o 
  -1   1   3      647.71      640.48     10.91 o 
   0   1   3      221.45      200.22      2.98 o 
   1   1   3    27633.62    25875.42    697.03 o 
   2   1   3       16.56       14.23      3.51 o 
   3   1   3      236.65      227.87      5.33 o 
   4   1   3       45.17       53.19      4.33 o 
   5   1   3      126.88      132.28     10.98 o 
   6   1   3        8.98       10.44      2.91 o 
   7   1   3       11.97       14.99      6.28 o 
   8   1   3        0.10        4.49      2.92 o 
  -7   2   3       12.27       12.50      4.10 o 
  -6   2   3        4.00        7.63      5.77 o 
  -5   2   3      154.55      157.79      5.37 o 
  -4   2   3        0.16        0.42      1.65 o 
  -3   2   3      294.21      311.92     18.48 o 
  -2   2   3        2.97        3.78      1.22 o 
  -1   2   3       74.11       70.81      2.14 o 
   0   2   3      421.40      426.37      3.44 o 
   1   2   3    14544.47    14578.06    181.37 o 
   2   2   3      394.92      406.41      4.70 o 
   3   2   3        0.11        2.55      2.07 o 
   4   2   3      185.53      177.60      8.13 o 
   5   2   3        7.95        9.33      5.59 o 
   6   2   3       33.08       36.92      3.67 o 
   7   2   3       17.75       14.81      7.89 o 
   8   2   3        1.14        5.62      2.67 o 
  -7   3   3        6.23        7.87      3.91 o 
  -6   3   3       34.00       34.29      3.65 o 
  -5   3   3       43.88       32.78      4.59 o 
  -4   3   3     1013.34     1027.30     17.72 o 
  -3   3   3      239.82      245.72      8.51 o 
  -2   3   3      107.89      100.58      3.80 o 
  -1   3   3      652.11      693.66      7.67 o 
   0   3   3      138.98      110.56      5.17 o 
   1   3   3      342.71      287.56      3.24 o 
   2   3   3      285.90      247.60      3.99 o 
   3   3   3      208.40      194.29      5.67 o 
   4   3   3        9.73        8.02      3.88 o 
   5   3   3       12.09       10.16      3.46 o 
   6   3   3       40.72       55.85      4.16 o 
   7   3   3       10.78        7.79      5.61 o 
   8   3   3        8.41       11.21      4.73 o 
  -7   4   3       26.43       16.30      7.32 o 
  -6   4   3       19.46       27.02      6.17 o 
  -5   4   3       33.03       28.96      5.54 o 
  -4   4   3      258.19      277.14      9.81 o 
  -3   4   3       38.18       27.75      7.18 o 
  -2   4   3      481.12      505.85      9.76 o 
  -1   4   3      290.69      285.75      3.69 o 
   0   4   3       16.56       15.60      2.18 o 
   1   4   3      111.72      117.26      3.36 o 
   2   4   3      408.22      433.20     14.42 o 
   3   4   3       77.76       86.32      4.93 o 
   4   4   3       46.39       46.66     14.43 o 
   5   4   3       46.64       44.33      5.72 o 
   6   4   3        0.00        4.71      2.37 o 
   7   4   3        0.49        1.72      2.25 o 
   8   4   3       11.59        3.26      3.38 o 
  -7   5   3        0.03        6.68      5.18 o 
  -6   5   3        0.36        2.82      2.45 o 
  -5   5   3       95.93      110.77      8.14 o 
  -4   5   3       94.59       84.34      4.80 o 
  -3   5   3       98.76      118.32      8.34 o 
  -2   5   3       48.89       52.59      4.13 o 
  -1   5   3      933.53      933.99     10.03 o 
   0   5   3      385.77      393.43      6.53 o 
   1   5   3       86.32      108.99      5.94 o 
   2   5   3       28.45       30.67      2.92 o 
   3   5   3      242.20      249.19     14.86 o 
   4   5   3      269.06      309.89      7.25 o 
   5   5   3       37.55       45.30      5.39 o 
   6   5   3       15.84       13.34      3.69 o 
   7   5   3        3.62       13.17      4.66 o 
  -6   6   3        0.90        2.58      2.04 o 
  -5   6   3        0.50        6.69      2.54 o 
  -4   6   3        2.51        1.10      2.32 o 
  -3   6   3      187.83      195.47      8.26 o 
  -2   6   3      201.21      188.33      8.09 o 
  -1   6   3       20.54       23.28      6.11 o 
   0   6   3       67.72       52.61      4.67 o 
   1   6   3        6.59        4.09      1.76 o 
   2   6   3        0.33        2.03      1.31 o 
   3   6   3        7.19        6.79      2.72 o 
   4   6   3        1.56        4.22      4.50 o 
   5   6   3        1.16        5.45      4.70 o 
   6   6   3        2.28        8.99      2.70 o 
   7   6   3        1.77        5.26      2.19 o 
  -6   7   3       23.90       15.27      5.85 o 
  -5   7   3       66.95       83.27      7.78 o 
  -4   7   3        3.98        4.07      2.39 o 
  -3   7   3        0.36        1.65      2.12 o 
  -2   7   3       35.70       34.89      4.86 o 
  -1   7   3      126.75      140.03      6.35 o 
   0   7   3       45.32       38.00      5.76 o 
   1   7   3      200.53      216.72      7.66 o 
   2   7   3      248.82      263.29     12.46 o 
   3   7   3       64.82       54.70      3.38 o 
   4   7   3       88.30      107.50      6.13 o 
   5   7   3       12.84       16.41      3.82 o 
   6   7   3      149.01      172.88     11.65 o 
   7   7   3        5.88        5.99      2.83 o 
  -5   8   3       15.12       14.41      2.71 o 
  -4   8   3        0.02        3.06      3.02 o 
  -3   8   3        1.90        2.37      2.48 o 
  -2   8   3        6.20       13.01      2.97 o 
  -1   8   3        5.63       11.35      2.63 o 
   0   8   3       66.99       62.51      3.37 o 
   1   8   3       46.04       51.35      7.61 o 
   2   8   3      225.13      250.87     18.79 o 
   3   8   3       15.13       15.30      2.79 o 
   4   8   3       10.72        9.45      2.71 o 
   5   8   3        9.46       10.41      2.56 o 
   6   8   3       61.59       64.22      7.98 o 
   7   8   3        7.57        8.81      3.03 o 
  -5   9   3        7.87        3.31      5.77 o 
  -4   9   3       11.10       10.36      2.76 o 
  -3   9   3      182.07      195.12     13.80 o 
  -2   9   3        3.11        6.62      2.39 o 
  -1   9   3        2.13        0.85      2.90 o 
   0   9   3      279.47      310.36     19.99 o 
   1   9   3      163.40      165.39      6.22 o 
   2   9   3      159.26      170.18      5.82 o 
   3   9   3        3.04        9.92      3.62 o 
   4   9   3       48.29       54.01      5.50 o 
   5   9   3       12.25       13.23      4.80 o 
   6   9   3       30.92       32.66      4.60 o 
  -4  10   3       26.87       15.99      9.88 o 
  -3  10   3        1.93       -1.02      3.98 o 
  -2  10   3        3.08       24.08     14.14 o 
  -1  10   3       90.40       67.93     16.33 o 
   0  10   3       41.99       46.50      3.17 o 
   1  10   3      174.37      196.91      6.49 o 
   2  10   3        2.61        4.25      2.18 o 
   3  10   3       12.41        7.09      2.65 o 
   4  10   3       34.36       20.69      5.11 o 
   5  10   3        0.48        2.23      3.73 o 
   6  10   3       32.38       14.00     16.66 o 
  -4  11   3        6.43        6.66      5.28 o 
  -3  11   3        4.01        4.96      7.75 o 
  -2  11   3       18.14       19.30      3.62 o 
  -1  11   3        2.06        5.12      2.72 o 
   0  11   3       36.09       37.21      3.14 o 
   1  11   3       35.26       35.26      7.87 o 
   2  11   3       15.24       12.47      5.45 o 
   3  11   3       14.22        9.40      3.15 o 
   4  11   3        2.82        2.77      2.11 o 
   5  11   3       36.02       26.11      7.68 o 
  -3  12   3       12.65       12.64      5.38 o 
  -2  12   3        0.08        1.36      3.35 o 
  -1  12   3        4.23       15.00      5.29 o 
   0  12   3        0.35        0.30      3.49 o 
   1  12   3        1.11        1.36      3.60 o 
   2  12   3        4.71        0.19      2.30 o 
   3  12   3        0.06        7.23      2.52 o 
   4  12   3        1.40        4.82      2.30 o 
   5  12   3        3.23        3.08      2.27 o 
  -1  13   3        7.29       14.97      6.99 o 
   0  13   3        9.37        9.92      5.68 o 
   1  13   3        2.07        4.91      3.71 o 
   2  13   3        3.07        4.71      2.08 o 
   3  13   3        8.49        5.38      2.74 o 
   4  13   3        4.05        4.05      2.80 o 
  -3 -12   4        7.33        4.60      3.05 o 
  -2 -12   4        0.39       11.97      5.27 o 
  -1 -12   4        2.23        3.55      2.88 o 
   0 -12   4        0.02        2.49      4.41 o 
   1 -12   4        5.38        8.65      6.60 o 
  -4 -11   4        0.30        4.32      1.72 o 
  -3 -11   4        9.08       12.14      3.41 o 
  -2 -11   4       19.67       15.27      3.74 o 
  -1 -11   4       24.75       22.23      4.27 o 
   0 -11   4       15.06        6.43      4.24 o 
   1 -11   4        8.72        5.74      4.05 o 
   2 -11   4        2.06       10.14      4.77 o 
   3 -11   4        0.19       -1.86      3.80 o 
  -4 -10   4        5.04        1.66      1.16 o 
  -3 -10   4        1.27        6.01      3.94 o 
  -2 -10   4       10.70       12.06      4.19 o 
  -1 -10   4       24.39       34.84      5.43 o 
   0 -10   4        7.83       13.08      5.46 o 
   1 -10   4        3.57       10.31      6.01 o 
   2 -10   4        0.14       11.59      4.10 o 
   3 -10   4        0.94       11.53      6.10 o 
   4 -10   4        1.60        2.69      3.83 o 
  -4  -9   4       67.87       70.99      9.84 o 
  -3  -9   4        0.70        3.96      2.00 o 
  -2  -9   4       22.57       22.90      8.09 o 
  -1  -9   4       37.49       49.17      5.90 o 
   0  -9   4       45.37       42.58      7.10 o 
   1  -9   4       47.65       51.09      7.43 o 
   2  -9   4        6.25        9.29      5.57 o 
   3  -9   4       31.97       24.34      6.93 o 
   4  -9   4       11.59       17.07      6.74 o 
  -4  -8   4        6.02        2.69      1.30 o 
  -3  -8   4       43.80       43.71      3.91 o 
  -2  -8   4      107.93       91.22      5.93 o 
  -1  -8   4       18.68       10.14      4.35 o 
   0  -8   4        8.77       14.91      5.41 o 
   1  -8   4        1.19        1.12      0.96 o 
   2  -8   4       38.94       42.41      6.62 o 
   3  -8   4        2.38        3.96      2.61 o 
   4  -8   4        1.62        3.63      2.51 o 
   5  -8   4        2.24        4.26      2.20 o 
  -4  -7   4       25.64       18.28      6.78 o 
  -3  -7   4       57.31       62.83      3.64 o 
  -2  -7   4      450.78      491.39     21.87 o 
  -1  -7   4        0.03        7.98      3.08 o 
   0  -7   4       24.25       16.85      6.15 o 
   1  -7   4      139.12      156.66     10.24 o 
   2  -7   4      416.93      467.63     12.79 o 
   3  -7   4      184.57      225.17      9.55 o 
   4  -7   4        5.52        5.39      2.33 o 
   5  -7   4       43.23       41.41     12.32 o 
  -7  -6   4        1.12        5.71      3.52 o 
  -6  -6   4        9.00        4.60      2.66 o 
  -5  -6   4        1.26        3.91      2.55 o 
  -4  -6   4       10.26        7.89      2.20 o 
  -3  -6   4       60.36       59.90      4.21 o 
  -2  -6   4       16.57       18.49      3.83 o 
  -1  -6   4        5.92       10.70      3.49 o 
   0  -6   4        9.11       10.51      4.74 o 
   1  -6   4        1.12        3.49      2.23 o 
   2  -6   4      772.29      792.77     36.49 o 
   3  -6   4       61.25       54.48      4.63 o 
   4  -6   4        1.11        3.70      8.73 o 
   5  -6   4       23.26       19.64     11.82 o 
   6  -6   4        0.12       -1.29      2.05 o 
  -7  -5   4       40.55       33.01      9.12 o 
  -6  -5   4        9.13       25.09      4.24 o 
  -5  -5   4      153.14      161.65     10.12 o 
  -4  -5   4      199.07      192.78      7.93 o 
  -3  -5   4      717.62      671.72     30.78 o 
  -2  -5   4       81.38       75.99      2.74 o 
  -1  -5   4       75.88       88.39      6.49 o 
   0  -5   4      160.28      168.21      3.54 o 
   1  -5   4       14.68       13.55      3.12 o 
   2  -5   4       44.19       42.17      7.01 o 
   3  -5   4       66.26       71.41     11.50 o 
   4  -5   4       39.95       30.30      7.53 o 
   5  -5   4        1.22        0.83      4.38 o 
   6  -5   4        6.62       14.18      6.93 o 
  -7  -4   4        5.65        4.13      2.69 o 
  -6  -4   4        0.43        5.88      4.07 o 
  -5  -4   4       41.01       45.40      6.04 o 
  -4  -4   4       20.89       15.35      2.22 o 
  -3  -4   4        4.46        4.38      0.77 o 
  -2  -4   4       97.86       96.33      3.64 o 
  -1  -4   4      424.84      479.86      7.60 o 
   0  -4   4      807.79      817.34     21.17 o 
   1  -4   4      236.74      255.93      6.04 o 
   2  -4   4        3.02        2.88      1.69 o 
   3  -4   4       74.25       81.97      4.46 o 
   4  -4   4        0.32        5.85      2.79 o 
   5  -4   4        2.43        2.82      3.28 o 
   6  -4   4       13.86        7.97      4.02 o 
   7  -4   4        0.15        4.88      4.55 o 
  -7  -3   4       23.30        8.84      3.99 o 
  -6  -3   4        2.04        3.30      4.30 o 
  -5  -3   4      150.90      142.69      6.46 o 
  -4  -3   4      332.76      374.08      7.05 o 
  -3  -3   4       18.27        7.85      1.68 o 
  -2  -3   4      119.58      127.10      2.54 o 
  -1  -3   4      103.66       90.53      2.80 o 
   0  -3   4     1091.77     1184.62     11.95 o 
   1  -3   4      394.85      366.69      4.39 o 
   2  -3   4        9.94        8.52      1.96 o 
   3  -3   4        6.47        8.71      2.65 o 
   4  -3   4      139.61      156.19      9.22 o 
   5  -3   4       30.34       31.86      3.94 o 
   6  -3   4       11.05       16.12      6.68 o 
   7  -3   4        2.12        4.51      2.83 o 
  -7  -2   4        3.74        5.68      3.69 o 
  -6  -2   4        2.55       -1.41      3.02 o 
  -5  -2   4        8.14        5.23      1.74 o 
  -4  -2   4       27.02       23.63      4.09 o 
  -3  -2   4       15.98       19.78      3.49 o 
  -2  -2   4      278.72      324.38      3.43 o 
  -1  -2   4       98.32       98.02      1.77 o 
   0  -2   4        3.00        2.51      1.21 o 
   1  -2   4       23.08       21.44      1.50 o 
   2  -2   4       86.33       71.26      7.05 o 
   3  -2   4      216.38      247.55     12.38 o 
   4  -2   4        2.94        7.27      2.10 o 
   5  -2   4       17.78       11.97      6.75 o 
   6  -2   4       15.14       13.14     10.55 o 
   7  -2   4        0.10        6.28      3.01 o 
  -7  -1   4        2.86        4.35      3.77 o 
  -6  -1   4      139.32      149.74     12.03 o 
  -5  -1   4      101.41      120.09      3.36 o 
  -4  -1   4      542.53      573.10     19.30 o 
  -3  -1   4      165.75      150.82      7.59 o 
  -2  -1   4      393.31      401.76      6.46 o 
  -1  -1   4     1000.09      970.19     17.17 o 
   0  -1   4        4.84        3.25      1.43 o 
   1  -1   4       41.54       37.87      2.34 o 
   2  -1   4      607.65      581.39      8.95 o 
   3  -1   4      439.19      490.32     11.98 o 
   4  -1   4      144.94      137.96     17.55 o 
   5  -1   4       51.14       58.83      5.25 o 
   6  -1   4       67.70       59.32      7.32 o 
   7  -1   4       64.09       67.52      8.01 o 
  -7   0   4       12.75       23.64      5.96 o 
  -6   0   4       19.05        9.56      3.80 o 
  -5   0   4        7.78        8.31      2.33 o 
  -4   0   4      224.18      218.76      8.85 o 
  -3   0   4      449.08      434.49     15.05 o 
  -2   0   4       19.73       24.97      1.96 o 
  -1   0   4        1.01        1.32      1.38 o 
   0   0   4      793.75      762.22     15.85 o 
   1   0   4      154.42      143.10      2.22 o 
   2   0   4      416.08      425.62      5.40 o 
   3   0   4      692.69      680.95     15.87 o 
   4   0   4       28.27       22.16      6.74 o 
   5   0   4        0.11        1.36      2.32 o 
   6   0   4       26.11       21.48      8.45 o 
   7   0   4       37.05       38.97      5.65 o 
  -7   1   4       37.12       39.30      8.15 o 
  -6   1   4       84.91      106.94      9.59 o 
  -5   1   4        5.84        7.92      3.77 o 
  -4   1   4      215.98      260.02      5.67 o 
  -3   1   4      161.17      183.05      3.88 o 
  -2   1   4     4011.66     4292.09    187.23 o 
  -1   1   4       11.26       12.55      3.12 o 
   0   1   4       62.05       58.72      2.47 o 
   1   1   4     1000.11      928.76     11.78 o 
   2   1   4      911.29      912.97      9.12 o 
   3   1   4       53.78       36.42      3.22 o 
   4   1   4       30.20       36.51      6.11 o 
   5   1   4      109.57      110.91      5.69 o 
   6   1   4        0.01        5.50      4.31 o 
   7   1   4        5.74        9.96     12.43 o 
  -7   2   4        0.00        9.56      5.13 o 
  -6   2   4        0.01       14.94      5.29 o 
  -5   2   4        3.00        4.60      2.00 o 
  -4   2   4      434.46      424.09     19.77 o 
  -3   2   4        2.47        5.48      1.80 o 
  -2   2   4        8.56        8.22      1.46 o 
  -1   2   4      164.10      171.16      3.12 o 
   0   2   4      413.92      402.05      7.05 o 
   1   2   4      956.40      900.70     12.55 o 
   2   2   4       55.58       54.24      2.83 o 
   3   2   4      126.57      137.33      4.95 o 
   4   2   4       25.53       27.71      3.99 o 
   5   2   4      140.76      130.73     12.89 o 
   6   2   4       12.13        9.21      4.56 o 
   7   2   4       77.21       78.36      6.69 o 
   8   2   4        2.77       41.22     13.97 o 
  -7   3   4       19.31       14.22      5.10 o 
  -6   3   4       69.05      108.27      9.34 o 
  -5   3   4        1.12       10.21      2.95 o 
  -4   3   4       39.63       38.67      4.02 o 
  -3   3   4      113.42      124.64      9.95 o 
  -2   3   4      103.00       97.68      3.66 o 
  -1   3   4      132.35      122.57      2.24 o 
   0   3   4       12.30        9.15      2.25 o 
   1   3   4      569.08      512.85      7.07 o 
   2   3   4       26.01       24.94      1.80 o 
   3   3   4        4.82        6.17      2.18 o 
   4   3   4      119.10      124.42      7.91 o 
   5   3   4        0.49        4.42      2.44 o 
   6   3   4       71.75       79.70      7.94 o 
   7   3   4       29.96       25.05      5.65 o 
   8   3   4        1.55        7.29      4.02 o 
  -7   4   4       17.93       18.85      7.84 o 
  -6   4   4        1.68        6.32      3.66 o 
  -5   4   4       12.37       14.16      3.87 o 
  -4   4   4      176.99      180.17      7.98 o 
  -3   4   4        0.26        7.01      3.06 o 
  -2   4   4       17.40       15.50      1.53 o 
  -1   4   4       22.36       19.47      1.58 o 
   0   4   4      409.22      404.45      4.79 o 
   1   4   4      136.36      126.52      6.61 o 
   2   4   4      157.15      160.46      5.21 o 
   3   4   4        0.01        6.62      2.70 o 
   4   4   4       23.98       19.48      3.16 o 
   5   4   4       97.12       90.74     12.46 o 
   6   4   4       55.44       60.72      6.27 o 
   7   4   4       13.71       10.40      4.57 o 
  -5   5   4       32.87       32.47      9.95 o 
  -4   5   4      489.80      545.17      7.94 o 
  -3   5   4      115.64      123.70      4.47 o 
  -2   5   4        2.91        4.61      2.46 o 
  -1   5   4     1669.44     1299.03    314.00 o 
   0   5   4        4.59       10.45      2.09 o 
   1   5   4      378.59      410.17     15.32 o 
   2   5   4       11.62       12.33      5.89 o 
   3   5   4        8.30       14.63     10.63 o 
   4   5   4      109.72      117.57     15.31 o 
   5   5   4        4.28        4.28      4.09 o 
   6   5   4        3.96        5.75      2.25 o 
   7   5   4       32.34       25.61      3.99 o 
  -6   6   4        0.04       17.96      7.23 o 
  -5   6   4        2.40        3.61      2.81 o 
  -4   6   4        4.64        8.11      2.80 o 
  -3   6   4       11.01        7.69      5.16 o 
  -2   6   4        7.02        9.91      3.34 o 
  -1   6   4      122.10      119.10      7.82 o 
   0   6   4       36.15       28.23      2.66 o 
   1   6   4        4.28        7.66      5.25 o 
   2   6   4        0.83        0.74      3.33 o 
   3   6   4       79.83       91.31      4.69 o 
   4   6   4        0.54        2.52      4.20 o 
   5   6   4       12.04        7.17      2.95 o 
   6   6   4        5.42        4.33      1.99 o 
   7   6   4        1.21        6.82      3.13 o 
  -6   7   4       44.50       50.42     17.24 o 
  -5   7   4       88.19      118.74      7.44 o 
  -4   7   4        0.08        2.67      4.25 o 
  -3   7   4       55.98       58.94      7.00 o 
  -2   7   4      172.26      188.35     17.12 o 
  -1   7   4       64.55       72.82      4.73 o 
   0   7   4       67.62       52.41      3.19 o 
   1   7   4        2.11        8.93      2.59 o 
   2   7   4      104.78      123.04      9.60 o 
   3   7   4      558.84      615.30     11.82 o 
   4   7   4        3.86        5.96      2.28 o 
   5   7   4       40.94       44.51      9.60 o 
   6   7   4       57.87       74.74      6.71 o 
   7   7   4        5.82        4.67      1.66 o 
  -5   8   4        4.85        8.67      3.03 o 
  -4   8   4        0.18        3.62      2.61 o 
  -3   8   4       51.22       50.06      8.09 o 
  -2   8   4       33.24       30.92      3.67 o 
  -1   8   4        1.28        3.54      2.02 o 
   0   8   4        2.40        2.17      4.86 o 
   1   8   4       43.10       46.65      4.65 o 
   2   8   4       74.17       85.42     12.39 o 
   3   8   4        2.47        5.14      2.30 o 
   4   8   4        5.06        6.24      2.83 o 
   5   8   4        0.32        6.23      1.82 o 
   6   8   4       41.75       38.87     18.93 o 
   7   8   4        2.79        5.16      2.51 o 
  -5   9   4       33.06       20.53      5.33 o 
  -4   9   4        5.76        4.02      2.62 o 
  -3   9   4       59.19       53.27      5.71 o 
  -2   9   4       33.68       31.05      3.76 o 
  -1   9   4       27.68       24.81      3.82 o 
   0   9   4      111.73      137.25     11.92 o 
   1   9   4       79.44       89.10      8.34 o 
   2   9   4       14.42       13.18      2.10 o 
   3   9   4        0.29        2.29      2.52 o 
   4   9   4       22.66       12.22      8.84 o 
   5   9   4        5.26        7.97      8.48 o 
   6   9   4        7.24        5.45      2.24 o 
  -4  10   4        5.17        8.06      2.92 o 
  -3  10   4        0.42       -1.77      2.92 o 
  -2  10   4        4.42        5.03      2.31 o 
  -1  10   4        0.51        0.56      2.27 o 
   0  10   4       40.55       32.61      7.75 o 
   1  10   4       26.46       24.92      6.92 o 
   2  10   4        1.17        4.93      1.83 o 
   3  10   4        0.29        4.43      2.07 o 
   4  10   4        0.04        3.17      1.28 o 
   5  10   4        1.17       10.05      3.23 o 
   6  10   4       34.47       28.51      6.22 o 
  -3  11   4       36.99       37.46      7.29 o 
  -2  11   4        7.54        7.01      2.29 o 
  -1  11   4        2.84        1.26      6.29 o 
   0  11   4       78.68       80.72      9.05 o 
   1  11   4       16.25       23.40      3.22 o 
   2  11   4       25.99       23.95      2.69 o 
   3  11   4        0.35        2.71      1.76 o 
   4  11   4        9.57        4.59      3.17 o 
   5  11   4        9.72        6.74      3.52 o 
  -3  12   4        0.39        1.86      2.05 o 
  -2  12   4        0.11        3.81      1.38 o 
  -1  12   4        2.04        3.95      2.04 o 
   0  12   4        0.65        3.98      6.17 o 
   1  12   4        0.06        1.44      1.72 o 
   2  12   4        0.49        5.35      2.74 o 
   3  12   4        8.93        2.05      2.19 o 
   4  12   4        3.75        5.57      3.16 o 
  -1  13   4       23.03       21.81      8.57 o 
   0  13   4       15.67       15.99      6.43 o 
   1  13   4        0.03        8.68      3.77 o 
   2  13   4        9.66        3.35      2.33 o 
   3  13   4       15.03       10.01      3.69 o 
  -2 -12   5        0.07        5.77      3.08 o 
  -1 -12   5        0.27        0.00      2.83 o 
   0 -12   5       15.26       10.09      4.52 o 
  -3 -11   5       23.84       33.62      9.31 o 
  -2 -11   5       11.22       11.48      3.94 o 
  -1 -11   5       11.07       21.12      5.13 o 
   0 -11   5       16.78       21.34      5.63 o 
   1 -11   5       28.12       21.04      7.76 o 
   2 -11   5        8.93       24.23     10.23 o 
  -3 -10   5        0.75        0.97      1.94 o 
  -2 -10   5        7.27        6.71      3.22 o 
  -1 -10   5       22.85        7.76      4.38 o 
   0 -10   5        2.59        5.85      4.13 o 
   1 -10   5        2.25        6.01      3.58 o 
   2 -10   5        6.05       11.70      5.46 o 
   3 -10   5        1.02       -2.77      3.60 o 
  -4  -9   5       47.70       55.08      8.57 o 
  -3  -9   5        9.94       10.39      4.43 o 
  -2  -9   5       81.33       95.74      8.32 o 
  -1  -9   5        1.20        2.30      2.77 o 
   0  -9   5      150.31      179.75     17.41 o 
   1  -9   5       12.21       17.02      5.79 o 
   2  -9   5        0.36        2.58      3.88 o 
   3  -9   5       22.52       26.00      6.49 o 
   4  -9   5       25.40       33.51     12.61 o 
  -4  -8   5        1.04        4.68      2.41 o 
  -3  -8   5        0.53       -1.14      1.80 o 
  -2  -8   5        6.14        2.02      2.13 o 
  -1  -8   5       17.48       13.28      4.27 o 
   0  -8   5        8.39       17.41      5.43 o 
   1  -8   5        6.93        8.87      3.69 o 
   2  -8   5       40.71       42.76      3.66 o 
   3  -8   5        0.15        1.04      5.20 o 
   4  -8   5        0.13        2.15      2.52 o 
   5  -8   5        0.03        3.75      3.94 o 
  -4  -7   5       46.20       50.50      9.15 o 
  -3  -7   5       32.66       32.87      5.90 o 
  -2  -7   5      140.69      176.93      7.93 o 
  -1  -7   5      106.61      109.43      7.43 o 
   0  -7   5       42.12       33.73      7.07 o 
   1  -7   5       53.61       54.62      5.32 o 
   2  -7   5       68.76       66.77      3.41 o 
   3  -7   5       64.17       61.75     12.31 o 
   4  -7   5        0.58        5.70      3.10 o 
   5  -7   5        8.50       12.41      5.78 o 
  -6  -6   5        7.82       14.30      3.55 o 
  -5  -6   5       11.72       13.58      3.58 o 
  -4  -6   5        2.25        1.93      1.33 o 
  -3  -6   5      346.10      357.81      7.68 o 
  -2  -6   5        8.22        5.17      1.28 o 
  -1  -6   5       18.22       13.14      4.38 o 
   0  -6   5       15.79       15.27      2.01 o 
   1  -6   5        0.82        2.96      0.88 o 
   2  -6   5       29.52       25.43      5.54 o 
   3  -6   5       71.98       74.69      3.90 o 
   4  -6   5       12.85        9.64      2.39 o 
   5  -6   5        2.26       11.74      3.92 o 
   6  -6   5        0.76        4.37      4.32 o 
  -7  -5   5        1.68        1.36      2.33 o 
  -6  -5   5       41.17       41.74      4.63 o 
  -5  -5   5        1.02        6.40      4.10 o 
  -4  -5   5        3.85        2.49      2.41 o 
  -3  -5   5       25.80       27.77      3.89 o 
  -2  -5   5      120.86      125.31      6.66 o 
  -1  -5   5      147.96      175.83      6.00 o 
   0  -5   5       34.21       29.22      2.40 o 
   1  -5   5      313.62      305.66     10.88 o 
   2  -5   5       58.90       59.92      5.22 o 
   3  -5   5      242.12      258.48     11.12 o 
   4  -5   5        2.16        4.10      2.36 o 
   5  -5   5       21.06       16.92      3.21 o 
   6  -5   5        9.51        7.16      8.88 o 
  -7  -4   5        2.92        9.56      4.21 o 
  -6  -4   5        0.00        6.43      3.38 o 
  -5  -4   5       29.78       25.50      5.35 o 
  -4  -4   5      139.11      131.79      3.64 o 
  -3  -4   5       12.94       12.29      2.08 o 
  -2  -4   5      185.97      174.15      5.21 o 
  -1  -4   5       10.43        6.56      0.74 o 
   0  -4   5       43.81       54.51      2.46 o 
   1  -4   5      385.77      386.05     59.78 o 
   2  -4   5      107.60      102.90      6.48 o 
   3  -4   5       65.12       63.32      6.88 o 
   4  -4   5        0.19        7.76      4.93 o 
   5  -4   5        0.43        6.66      2.94 o 
   6  -4   5       17.56       14.14      3.05 o 
  -7  -3   5       18.86       14.97      5.60 o 
  -6  -3   5        4.52        5.16      3.71 o 
  -5  -3   5       40.24       39.11      4.82 o 
  -4  -3   5       32.67       22.06      4.93 o 
  -3  -3   5      565.74      544.84     27.55 o 
  -2  -3   5      312.78      340.99      9.46 o 
  -1  -3   5      132.09      141.64      2.86 o 
   1  -3   5      354.75      341.65     11.78 o 
   2  -3   5       13.97        5.99      1.10 o 
   3  -3   5       51.53       65.89     10.93 o 
   4  -3   5       25.12       15.58      3.09 o 
   5  -3   5       15.09       14.65      4.47 o 
   6  -3   5       11.45        3.47      4.55 o 
   7  -3   5        0.97        6.05      3.11 o 
  -7  -2   5        3.66        3.08      2.91 o 
  -6  -2   5        2.24        8.68      4.88 o 
  -4  -2   5        1.96        3.96      2.99 o 
  -3  -2   5        2.30        6.04      2.66 o 
  -2  -2   5      104.40      103.06      3.48 o 
  -1  -2   5        7.11        8.53      1.40 o 
   0  -2   5      535.53      581.75      5.25 o 
   1  -2   5       81.99       80.14      2.77 o 
   2  -2   5      124.85      121.20      8.05 o 
   3  -2   5        0.06        5.31      3.76 o 
   4  -2   5      123.98      117.49      7.25 o 
   5  -2   5        3.79        4.33      2.27 o 
   6  -2   5        9.72        9.85      3.16 o 
   7  -2   5       23.51       18.41      4.27 o 
  -7  -1   5        8.09        9.04      4.99 o 
  -6  -1   5        4.93        0.47      3.05 o 
  -5  -1   5      372.17      337.89      9.45 o 
  -4  -1   5      239.09      239.10      9.15 o 
  -3  -1   5       21.35       20.26      3.69 o 
  -2  -1   5       78.18       69.13      4.14 o 
  -1  -1   5      742.19      732.95     10.13 o 
   0  -1   5      722.06      684.55      6.83 o 
   1  -1   5      216.35      215.44      4.99 o 
   2  -1   5       29.67       12.35      1.75 o 
   3  -1   5      264.38      255.33     13.50 o 
   4  -1   5      381.16      415.15     10.31 o 
   5  -1   5       11.50        9.98      5.25 o 
   6  -1   5       14.03       11.10      9.04 o 
   7  -1   5       50.58       51.86     17.27 o 
  -7   0   5        3.53       10.56      5.41 o 
  -6   0   5        0.01       -3.16      3.16 o 
  -5   0   5        6.36       13.69      5.32 o 
  -4   0   5        5.57        1.22      3.13 o 
  -3   0   5      120.97      125.98      8.98 o 
  -2   0   5     1138.85     1169.22     20.10 o 
  -1   0   5      244.23      227.34      3.41 o 
   0   0   5        0.23        3.32      1.12 o 
   1   0   5       41.59       31.00      2.28 o 
   2   0   5        4.19        7.08      3.58 o 
   3   0   5        8.25        4.88      2.27 o 
   4   0   5        0.37        1.80      5.50 o 
   5   0   5       24.13       14.93      2.98 o 
   6   0   5        3.78        6.41      3.46 o 
  -7   1   5       38.08       53.08     14.41 o 
  -6   1   5       33.52       36.28      6.93 o 
  -5   1   5        0.46       11.20      5.02 o 
  -4   1   5      151.66      142.85      3.41 o 
  -3   1   5      618.12      635.38     25.82 o 
  -2   1   5       78.28       98.71      4.41 o 
  -1   1   5      707.17      709.08     12.13 o 
   0   1   5        0.24       -1.03      1.03 o 
   1   1   5        2.57        3.65      1.47 o 
   2   1   5     1706.04     1777.67     69.49 o 
   3   1   5      123.46      134.36      5.14 o 
   4   1   5      213.46      195.70     16.62 o 
   5   1   5        2.62        9.98      3.06 o 
   6   1   5       17.75       11.22      4.05 o 
   7   1   5        7.63        5.10      3.16 o 
  -7   2   5       23.00       12.33      4.68 o 
  -6   2   5       10.65        8.29      4.16 o 
  -5   2   5       13.05       -0.78      3.58 o 
  -4   2   5      586.45      562.28     18.87 o 
  -3   2   5       19.62       22.87      3.50 o 
  -2   2   5       64.99       60.58      3.15 o 
  -1   2   5        1.10        3.82      1.03 o 
   0   2   5        1.43       -0.68      1.56 o 
   1   2   5       47.48       50.02      2.13 o 
   2   2   5      206.06      205.37     12.39 o 
   3   2   5       43.22       36.13      3.63 o 
   4   2   5        2.72        6.71      4.68 o 
   5   2   5       21.81       21.02      7.10 o 
   6   2   5       12.49       13.97      4.03 o 
   7   2   5       40.40       25.68     11.66 o 
  -7   3   5        0.36        1.66      3.49 o 
  -6   3   5       91.42      102.14      9.01 o 
  -5   3   5       25.01       13.79      2.91 o 
  -4   3   5       62.61       56.98      4.51 o 
  -3   3   5       57.46       53.36      2.54 o 
  -2   3   5      558.20      590.82     15.42 o 
  -1   3   5       35.29       29.42      2.09 o 
   0   3   5       26.66       17.60      3.85 o 
   1   3   5      765.15      794.99     14.77 o 
   2   3   5      590.20      562.85     13.11 o 
   3   3   5      166.24      189.67      8.79 o 
   4   3   5       12.85        9.86      2.43 o 
   5   3   5      184.89      202.15     15.70 o 
   6   3   5       20.18       22.38     14.22 o 
   7   3   5       18.41       11.98     16.80 o 
  -6   4   5        2.65        2.16      3.80 o 
  -5   4   5       46.92       53.06      4.61 o 
  -4   4   5       59.94       64.33      3.64 o 
  -3   4   5       50.01       47.22      3.99 o 
  -2   4   5       46.97       44.16      3.37 o 
  -1   4   5      123.23      123.03      4.31 o 
   0   4   5      816.81      820.47     17.93 o 
   1   4   5      769.64      835.66     37.32 o 
   2   4   5      213.05      229.04      6.48 o 
   3   4   5       49.86       50.23      4.57 o 
   4   4   5       12.76       14.16      3.56 o 
   5   4   5       10.27       14.16      3.81 o 
   6   4   5        2.25        2.03      6.40 o 
   7   4   5       32.33       18.44      7.86 o 
  -6   5   5       29.23       10.06      4.93 o 
  -5   5   5       26.30       23.62      2.78 o 
  -4   5   5      474.76      530.49     13.89 o 
  -3   5   5        2.53        1.88      2.25 o 
  -2   5   5       86.13       79.38      4.61 o 
  -1   5   5      265.80      310.46     13.20 o 
   0   5   5      785.88      772.19     31.68 o 
   1   5   5      417.08      414.88     10.32 o 
   2   5   5        0.62        7.53      3.92 o 
   3   5   5       23.37       28.75      3.53 o 
   4   5   5      110.46      120.93     14.86 o 
   5   5   5        1.90        8.07      2.77 o 
   6   5   5       12.92        5.27      3.19 o 
   7   5   5       27.61       27.83      4.21 o 
  -6   6   5        1.60        6.40      3.63 o 
  -5   6   5        0.05        7.58      2.69 o 
  -4   6   5        8.23        9.07      3.26 o 
  -3   6   5        6.30        4.48      2.72 o 
  -2   6   5       52.95       60.55      8.11 o 
  -1   6   5        8.85       12.33      3.00 o 
   0   6   5       83.35       66.06      9.90 o 
   1   6   5        2.98        4.69      3.40 o 
   2   6   5       15.58       11.98      6.44 o 
   3   6   5        0.83        3.87      3.92 o 
   4   6   5       19.46       20.28      3.79 o 
   5   6   5       46.99       42.65     11.84 o 
   6   6   5        7.43       20.64      3.58 o 
   7   6   5        3.43        3.66      1.68 o 
  -6   7   5        5.46        4.19      3.94 o 
  -5   7   5       54.29       61.79      8.25 o 
  -4   7   5       13.92       16.66      4.05 o 
  -3   7   5       27.67       39.23      5.58 o 
  -2   7   5       25.46       23.39      3.81 o 
  -1   7   5       62.86       66.16      4.38 o 
   0   7   5        2.27        8.86      4.39 o 
   1   7   5       12.32        7.91      5.59 o 
   2   7   5      178.74      185.90     12.57 o 
   3   7   5      110.81      150.21      6.43 o 
   4   7   5       41.66       45.01      6.33 o 
   5   7   5       21.28       19.06      5.07 o 
   6   7   5        0.49        7.02      2.42 o 
   7   7   5       30.20       32.27      7.03 o 
  -5   8   5        1.52        3.24      1.77 o 
  -4   8   5        3.44        5.15      2.66 o 
  -3   8   5       14.28       11.83      3.48 o 
  -2   8   5        0.57        1.94      2.04 o 
  -1   8   5        0.66        3.46      2.22 o 
   0   8   5       64.52       76.62      4.24 o 
   1   8   5       19.04       14.79      5.46 o 
   2   8   5       23.88       20.98      3.41 o 
   3   8   5        4.85        2.40      4.82 o 
   4   8   5        0.43        6.92      2.34 o 
   5   8   5        8.11       13.26      3.09 o 
   6   8   5        5.81        4.63      6.72 o 
   7   8   5        9.22        1.66      2.02 o 
  -5   9   5        7.54        3.94      6.04 o 
  -4   9   5        3.81        4.09      2.15 o 
  -3   9   5        8.20       13.33      3.22 o 
  -2   9   5        7.79        4.96      2.78 o 
  -1   9   5       47.28       27.53      4.85 o 
   0   9   5        9.95       11.57      2.98 o 
   1   9   5        1.27        2.49      2.12 o 
   2   9   5        0.20        6.53      2.44 o 
   3   9   5       69.96       60.77      3.73 o 
   4   9   5        5.76        4.30      2.61 o 
   5   9   5       10.02       12.08      4.21 o 
   6   9   5       10.27        4.97      8.43 o 
  -4  10   5        0.02        4.51      1.97 o 
  -3  10   5        0.59        7.15      2.01 o 
  -2  10   5       53.29       42.50      5.17 o 
  -1  10   5        0.74        6.33      2.86 o 
   0  10   5       11.06       11.53      2.88 o 
   1  10   5      257.64      307.61     25.20 o 
   2  10   5        3.24        6.45      2.43 o 
   3  10   5        6.36        3.18      1.95 o 
   4  10   5        1.62        4.93      2.19 o 
   5  10   5        4.95        5.35      3.09 o 
   6  10   5        2.73       10.63      3.53 o 
  -3  11   5       21.03       30.64      6.49 o 
  -2  11   5       12.10       11.61      7.54 o 
  -1  11   5        0.64        4.52      2.26 o 
   0  11   5       58.71       70.65      7.23 o 
   1  11   5      189.93      160.17     36.91 o 
   2  11   5        2.53        4.66      1.64 o 
   3  11   5        5.73        9.79      2.99 o 
   4  11   5        4.52        5.83      2.17 o 
   5  11   5       31.03       40.20      8.13 o 
  -2  12   5        0.21        1.31      1.69 o 
  -1  12   5        4.95       12.30      2.44 o 
   0  12   5        6.42        6.27      2.66 o 
   1  12   5        7.75        6.95      1.49 o 
   2  12   5        0.32        1.30      1.18 o 
   3  12   5        2.35       13.72      3.77 o 
   4  12   5        0.26        0.78      1.88 o 
  -1  13   5        2.46        7.04      4.05 o 
   0  13   5       12.58        5.46      3.71 o 
   1  13   5        1.60        6.76      3.63 o 
   2  13   5       15.21        5.57      3.94 o 
   3  13   5        1.82        3.33      2.27 o 
  -3 -11   6       11.60       11.12      4.55 o 
  -2 -11   6        8.29       12.22      4.35 o 
  -1 -11   6        2.25        7.15      3.22 o 
   0 -11   6       22.18        7.93      3.77 o 
   1 -11   6        9.11       14.08      6.40 o 
  -3 -10   6       24.85       29.10      5.27 o 
  -2 -10   6        0.44        2.91      2.19 o 
  -1 -10   6        7.30        6.13      2.58 o 
   0 -10   6        2.31        3.74      4.46 o 
   1 -10   6        0.97       -2.25      3.58 o 
   2 -10   6        5.86        2.55      3.74 o 
   3 -10   6        1.59        9.59      4.85 o 
  -3  -9   6       50.57       58.87      5.54 o 
  -2  -9   6       11.55       12.20      4.57 o 
  -1  -9   6        1.95        0.33      2.58 o 
   0  -9   6       27.75       20.18      5.02 o 
   1  -9   6       14.30       13.42      6.46 o 
   2  -9   6       11.39       15.16      4.05 o 
   3  -9   6        1.10        9.56      4.43 o 
   4  -9   6       12.23       12.75      5.57 o 
  -3  -8   6        0.97        2.55      1.58 o 
  -2  -8   6       35.06       50.20      6.07 o 
  -1  -8   6        4.61        1.39      2.41 o 
   0  -8   6        0.07        1.61      3.10 o 
   1  -8   6       53.11       60.18      8.01 o 
   2  -8   6       12.60       18.65      5.43 o 
   3  -8   6        2.41        6.32      3.71 o 
   4  -8   6        0.04        6.18      3.96 o 
  -3  -7   6       36.62       33.76      4.02 o 
  -2  -7   6      126.29      137.84      6.49 o 
  -1  -7   6        0.17        9.26      4.49 o 
   0  -7   6       31.54       17.49      5.24 o 
   1  -7   6        0.93        5.25      1.68 o 
   2  -7   6       31.83       26.18      3.83 o 
   3  -7   6       31.84       26.20      2.84 o 
   4  -7   6        0.75        2.57      1.85 o 
   5  -7   6        7.06        2.94      1.96 o 
  -4  -6   6       13.73        9.98      3.69 o 
  -3  -6   6      131.79      139.16     11.00 o 
  -2  -6   6       26.50       25.37      4.03 o 
  -1  -6   6      161.94      137.82     31.42 o 
   0  -6   6       86.68       76.12      7.21 o 
   1  -6   6        0.98        1.55      1.46 o 
   2  -6   6      316.40      385.65     15.44 o 
   3  -6   6        5.95        7.63      5.02 o 
   4  -6   6       48.80       38.25      4.56 o 
   5  -6   6        0.02        7.03      6.68 o 
  -6  -5   6        9.21        8.62      3.60 o 
  -5  -5   6       38.72       33.07      4.96 o 
  -4  -5   6      119.26      147.10      9.04 o 
  -3  -5   6      568.68      564.81     15.28 o 
  -2  -5   6      497.23      502.05     15.96 o 
  -1  -5   6       19.18       12.48      1.50 o 
   0  -5   6        6.59        4.70      1.07 o 
   1  -5   6      151.06      161.01      9.62 o 
   2  -5   6       47.05       47.44      6.48 o 
   3  -5   6      185.99      208.08      7.65 o 
   4  -5   6        0.81       13.86      6.82 o 
   5  -5   6        9.23        8.94      2.46 o 
   6  -5   6       30.38       28.67      7.98 o 
  -7  -4   6        0.40        4.30      3.35 o 
  -6  -4   6       21.02       23.73      4.02 o 
  -5  -4   6        0.17        3.08      2.83 o 
  -4  -4   6      183.25      176.96      6.10 o 
  -3  -4   6      160.71      160.45      4.44 o 
  -2  -4   6      138.09      145.18      5.00 o 
  -1  -4   6      106.51       83.92      4.69 o 
   0  -4   6       24.68       35.19      2.68 o 
   1  -4   6      182.53      200.26      6.45 o 
   2  -4   6       28.59       26.22     11.27 o 
   3  -4   6       40.26       36.84      5.85 o 
   4  -4   6       15.32       17.11      3.24 o 
   5  -4   6        0.02        4.10      4.13 o 
   6  -4   6        2.85        8.19      2.95 o 
  -7  -3   6        5.91        0.50      2.99 o 
  -6  -3   6       23.81        7.32      2.99 o 
  -5  -3   6       62.15       74.59      8.54 o 
  -4  -3   6       83.67       87.95      6.13 o 
  -3  -3   6     1280.44     1268.72     27.77 o 
  -2  -3   6        1.29        2.48      0.62 o 
  -1  -3   6       66.07       64.38      4.14 o 
   0  -3   6      101.83       93.37      3.39 o 
   1  -3   6      381.14      396.95     13.24 o 
   2  -3   6       56.43       50.27      4.47 o 
   3  -3   6       25.19       20.45      6.38 o 
   4  -3   6        0.01        6.45      2.33 o 
   5  -3   6        7.57        5.01      3.20 o 
   6  -3   6        0.34        0.15      2.38 o 
  -7  -2   6        0.14       -0.33      3.27 o 
  -6  -2   6        1.78        3.41      3.35 o 
  -5  -2   6       31.61       18.24      5.49 o 
  -4  -2   6       11.61       13.72      4.49 o 
  -3  -2   6       98.52      121.74      8.87 o 
  -2  -2   6       87.31       88.22      2.83 o 
  -1  -2   6       18.02       19.22      1.93 o 
   0  -2   6        0.86        1.27      1.19 o 
   1  -2   6       66.15       54.54      3.33 o 
   2  -2   6        4.25        9.39      6.78 o 
   3  -2   6       12.85       10.40      2.27 o 
   4  -2   6       24.19       26.19      3.90 o 
   5  -2   6       17.72       13.75      9.49 o 
   6  -2   6       27.13       13.60      2.61 o 
   7  -2   6        0.61        1.78      2.54 o 
  -7  -1   6        0.80        1.69      3.58 o 
  -6  -1   6       19.54       19.60      4.30 o 
  -5  -1   6       50.30       60.15      7.37 o 
  -4  -1   6       57.50       61.73      6.43 o 
  -3  -1   6      212.69      265.18     14.75 o 
  -2  -1   6      190.05      191.72      5.57 o 
  -1  -1   6      829.01      821.77     12.83 o 
   0  -1   6       24.13       21.66      1.16 o 
   1  -1   6        0.52        4.16      1.18 o 
   2  -1   6       38.96       27.65      3.74 o 
   3  -1   6       64.42       59.90      5.61 o 
   4  -1   6      132.46      139.98      7.85 o 
   5  -1   6        0.04        0.75      2.01 o 
   6  -1   6        7.89        3.81      2.37 o 
   7  -1   6        8.04        2.34      4.80 o 
  -7   0   6       13.66        6.99      4.19 o 
  -6   0   6        1.70        7.01      5.16 o 
  -5   0   6       15.56       13.33      5.18 o 
  -4   0   6       55.52       63.17      6.01 o 
  -3   0   6        4.74        1.16      4.05 o 
  -2   0   6       32.59       32.35      4.49 o 
  -1   0   6       32.65       23.40      1.46 o 
   0   0   6       75.49       64.91      4.15 o 
   1   0   6      757.31      700.59     32.44 o 
   2   0   6       42.81       34.26      4.63 o 
   3   0   6       25.41       13.87      3.16 o 
   4   0   6        3.56        2.97      5.02 o 
   5   0   6       48.81       45.36     10.06 o 
   6   0   6        9.86        8.78      3.22 o 
   7   0   6       30.53       15.64      8.09 o 
  -7   1   6       21.97       16.10      6.49 o 
  -6   1   6       56.42       86.29      9.01 o 
  -5   1   6      135.33      164.56     11.64 o 
  -4   1   6       70.73       71.26      6.29 o 
  -3   1   6       92.39      116.67      9.56 o 
  -2   1   6       43.63       45.33      5.35 o 
  -1   1   6      355.62      350.12      9.83 o 
   0   1   6      169.92      150.13      2.35 o 
   1   1   6       58.99       57.67      3.43 o 
   2   1   6      339.21      365.95      9.45 o 
   3   1   6        0.96        1.52      2.24 o 
   4   1   6       65.99       84.89      5.43 o 
   5   1   6       13.60       12.58      3.29 o 
   6   1   6       16.13       18.26      3.18 o 
   7   1   6       18.86       10.34      4.95 o 
  -7   2   6       20.85       13.91      6.71 o 
  -6   2   6        2.25        0.64      3.24 o 
  -5   2   6       47.92       45.35      7.71 o 
  -4   2   6       35.60       28.26      4.37 o 
  -3   2   6       34.49       34.47      3.30 o 
  -2   2   6       93.54       91.99      3.50 o 
  -1   2   6      296.83      313.47      5.29 o 
   0   2   6      274.55      262.47      4.72 o 
   1   2   6        1.10        1.89      1.04 o 
   2   2   6     2763.83     2883.57    205.64 o 
   3   2   6      132.46      132.47      6.66 o 
   4   2   6        0.15        4.40      7.79 o 
   5   2   6       32.45       36.64      8.59 o 
   6   2   6        4.00       10.44      2.55 o 
   7   2   6        0.26        3.31      2.06 o 
  -6   3   6       28.26       27.86      5.82 o 
  -5   3   6        2.07        1.16      3.69 o 
  -4   3   6       62.39       64.04      3.05 o 
  -3   3   6      171.80      183.47     10.03 o 
  -2   3   6      134.33      135.16      5.87 o 
  -1   3   6       74.49       83.99      3.78 o 
   0   3   6       13.56       12.34      1.82 o 
   1   3   6      165.35      171.29      7.84 o 
   2   3   6     4588.35     4995.79    355.88 o 
   3   3   6      136.57      126.42      6.40 o 
   4   3   6       30.89       28.31      4.31 o 
   5   3   6       28.40       30.65      6.28 o 
   6   3   6       23.51       17.47      3.20 o 
   7   3   6        7.57        4.56      2.55 o 
  -6   4   6        0.02        1.64      3.55 o 
  -5   4   6       34.03       34.09      5.46 o 
  -4   4   6      101.65      102.82      3.70 o 
  -3   4   6      762.38      749.54     40.75 o 
  -2   4   6        5.47        8.76      1.59 o 
  -1   4   6      143.98      137.54      8.06 o 
   0   4   6       96.65       85.07      4.80 o 
   1   4   6       60.20       59.78      9.98 o 
   2   4   6       11.66       14.82      2.90 o 
   3   4   6       46.61       46.10      6.15 o 
   4   4   6       51.54       61.79      3.99 o 
   5   4   6        9.06        7.71      2.58 o 
   6   4   6        3.25        8.10      2.59 o 
   7   4   6        3.77        5.51      2.39 o 
  -6   5   6       27.14       29.13      9.81 o 
  -5   5   6       29.74       27.16      5.07 o 
  -4   5   6       36.34       31.09      3.58 o 
  -3   5   6      420.10      481.72     10.55 o 
  -2   5   6      193.62      199.62      5.71 o 
  -1   5   6       83.08       87.62      8.29 o 
   0   5   6      320.74      294.90     13.53 o 
   1   5   6        2.27        3.61      2.02 o 
   2   5   6       17.60       13.29      6.92 o 
   3   5   6      103.25      123.79      4.80 o 
   4   5   6       13.77       16.18      2.99 o 
   5   5   6        1.82        3.41      6.04 o 
   6   5   6       13.10        8.28      3.37 o 
   7   5   6        6.60       11.44      6.43 o 
  -6   6   6        5.62        9.26      5.85 o 
  -5   6   6        0.36        3.71      3.33 o 
  -4   6   6        8.64        5.55      2.87 o 
  -3   6   6       46.06       33.20      5.25 o 
  -2   6   6       60.04       52.73      6.43 o 
  -1   6   6        2.49        7.87      2.73 o 
   0   6   6      153.66      166.12     11.84 o 
   1   6   6       26.84       24.86      7.07 o 
   2   6   6        2.02        1.27      1.95 o 
   3   6   6        0.35        8.80      4.41 o 
   4   6   6       19.68       14.90      2.64 o 
   5   6   6       62.93       62.65     14.01 o 
   6   6   6        6.92        7.94      2.92 o 
   7   6   6        1.56        0.59      0.95 o 
  -5   7   6        6.71        5.79      4.21 o 
  -4   7   6       34.03       46.49     16.13 o 
  -3   7   6        0.20        0.91      3.41 o 
  -2   7   6       98.99       86.01      9.01 o 
  -1   7   6      182.36      200.90     13.97 o 
   0   7   6       84.30       96.62     16.34 o 
   1   7   6       25.66       21.50      6.26 o 
   2   7   6        3.44        8.04      4.77 o 
   3   7   6        0.23        5.70      3.77 o 
   4   7   6       42.29       51.86      9.22 o 
   5   7   6        5.82       13.49      4.54 o 
   6   7   6        0.85        9.23      3.19 o 
   7   7   6        0.05        5.81      2.68 o 
  -5   8   6       10.68       10.17      5.02 o 
  -4   8   6       34.97       24.58      3.03 o 
  -3   8   6        4.83       10.30      3.26 o 
  -2   8   6       28.49       22.01      3.90 o 
  -1   8   6       10.12        4.95      1.63 o 
   0   8   6       59.45       70.15     10.51 o 
   1   8   6        8.69        5.81      8.95 o 
   2   8   6       45.34       38.59      4.61 o 
   3   8   6       30.30       35.18      6.44 o 
   4   8   6       15.67       16.86      4.76 o 
   5   8   6        8.13       17.45      3.12 o 
   6   8   6        4.18        5.30      3.04 o 
  -4   9   6       33.84       37.59      7.23 o 
  -3   9   6        0.53        4.93      2.52 o 
  -2   9   6       11.13       15.04      5.46 o 
  -1   9   6       11.65       15.53      4.05 o 
   0   9   6       18.99       22.00      4.03 o 
   1   9   6       32.53       24.28     11.95 o 
   2   9   6        0.98        0.31      1.82 o 
   3   9   6       75.79       76.25      6.20 o 
   4   9   6        0.09        6.29      2.70 o 
   5   9   6        7.50        9.17      3.01 o 
   6   9   6        5.17        2.95      8.55 o 
  -4  10   6        1.78        7.73      2.75 o 
  -3  10   6        2.22        5.66      2.45 o 
  -2  10   6       71.12       82.52      6.06 o 
  -1  10   6        0.00        6.49      2.38 o 
   0  10   6        2.58        7.40      8.47 o 
   1  10   6       58.15       53.46     11.74 o 
   2  10   6       70.43       81.65     11.03 o 
   3  10   6        6.16        6.59      2.99 o 
   4  10   6        2.96        8.81      3.63 o 
   5  10   6        7.31        6.87      2.96 o 
   6  10   6        0.05        2.65      2.90 o 
  -3  11   6       20.54       11.51      3.31 o 
  -2  11   6       26.80       18.90      4.89 o 
  -1  11   6        1.99        1.39      1.70 o 
   0  11   6       24.28       22.79      2.86 o 
   1  11   6       75.14       83.91     18.13 o 
   2  11   6       55.21       68.84      8.73 o 
   3  11   6       17.99       12.59      3.53 o 
   4  11   6        0.34       -0.32      3.95 o 
   5  11   6       15.00       14.86      4.47 o 
  -2  12   6        5.66        8.26      2.90 o 
  -1  12   6        2.76        3.78      2.10 o 
   0  12   6        6.75        7.94      2.74 o 
   1  12   6        2.47        4.81      2.01 o 
   2  12   6       21.97        8.70      2.29 o 
   3  12   6        5.30        5.78      2.34 o 
   4  12   6        0.16        3.99      2.30 o 
  -1  13   6        2.89       12.61      6.21 o 
   0  13   6        1.42       36.12     12.75 o 
   1  13   6        2.11        7.93      3.55 o 
   2  13   6        1.64       -2.08      2.69 o 
   3  13   6        1.99        4.91      2.94 o 
  -2 -11   7       11.74       10.26      4.32 o 
  -1 -11   7        5.71       10.45      4.91 o 
   0 -11   7        0.74        0.89      2.77 o 
  -2 -10   7        5.76        1.52      1.88 o 
  -1 -10   7       21.20       32.13      6.24 o 
   0 -10   7        3.00       -1.83      3.22 o 
   1 -10   7        6.97        7.68      3.83 o 
   2 -10   7        1.67        8.45      4.52 o 
  -3  -9   7        0.01        5.88      3.22 o 
  -2  -9   7        3.93        1.03      2.08 o 
  -1  -9   7       23.31       15.36      3.85 o 
   0  -9   7       35.59       43.24      5.54 o 
   1  -9   7       12.17       10.17      4.71 o 
   2  -9   7        0.29        8.54      5.85 o 
   3  -9   7        0.15       -0.72      3.55 o 
  -3  -8   7       44.80       53.77      4.30 o 
  -2  -8   7        0.01        9.51      3.69 o 
  -1  -8   7       10.94        6.18      3.27 o 
   0  -8   7        9.94       26.89      5.32 o 
   1  -8   7       12.16       12.47      4.02 o 
   2  -8   7       23.73       18.96      5.41 o 
   3  -8   7        0.51       -2.36      3.58 o 
   4  -8   7        8.84       20.29      8.57 o 
  -3  -7   7        6.81        7.32      2.02 o 
  -2  -7   7       23.00       25.78      8.54 o 
  -1  -7   7       62.83       62.20      5.63 o 
   0  -7   7       43.79       60.04      6.32 o 
   1  -7   7       10.46       12.14      5.68 o 
   2  -7   7        1.47        2.15      1.17 o 
   3  -7   7       14.90       11.94      3.39 o 
   4  -7   7        1.56        1.49      2.52 o 
   5  -7   7        1.74        1.06      1.94 o 
  -3  -6   7       43.78       48.15      4.93 o 
  -2  -6   7        0.17        1.33      1.55 o 
  -1  -6   7      269.05      293.53      4.19 o 
   0  -6   7        0.28        0.63      0.77 o 
   1  -6   7       57.09       60.06     20.07 o 
   2  -6   7       42.71       54.40      5.25 o 
   3  -6   7      140.67      172.85     13.24 o 
   4  -6   7       52.02       55.36      4.46 o 
   5  -6   7        1.79        4.10      1.98 o 
  -5  -5   7       32.60       34.54      4.16 o 
  -4  -5   7        0.81        4.16      2.83 o 
  -3  -5   7        3.50        1.74      1.97 o 
  -2  -5   7      190.07      222.11      5.29 o 
  -1  -5   7       34.47       34.98      3.54 o 
   0  -5   7       11.56       14.33      2.50 o 
   1  -5   7        1.11        2.95      1.28 o 
   2  -5   7       90.17       86.79      7.23 o 
   3  -5   7      308.44      389.00     14.88 o 
   4  -5   7        0.15        6.01      7.40 o 
   5  -5   7        0.05       12.23      7.51 o 
   6  -5   7        9.80        9.27      4.09 o 
  -6  -4   7       41.97       51.64      8.62 o 
  -5  -4   7        5.36        4.85      3.41 o 
  -4  -4   7       37.83       37.25      4.43 o 
  -3  -4   7       65.06       63.77      3.44 o 
  -2  -4   7      199.87      188.53      5.83 o 
  -1  -4   7      132.05      143.93      5.03 o 
   0  -4   7       22.11       13.13      3.25 o 
   1  -4   7        6.29        6.19      1.30 o 
   2  -4   7       20.53       11.07      3.55 o 
   3  -4   7       27.91       10.47      2.69 o 
   4  -4   7       88.29       85.40      6.85 o 
   5  -4   7        2.30        7.69      2.46 o 
   6  -4   7        1.17        6.29      3.23 o 
  -6  -3   7       24.91       16.46      4.10 o 
  -5  -3   7        0.01       -1.66      3.05 o 
  -4  -3   7      144.91      156.17      6.87 o 
  -3  -3   7       98.66       97.51      6.46 o 
  -2  -3   7      247.53      262.15     12.38 o 
  -1  -3   7       52.52       38.22      1.94 o 
   0  -3   7        9.07        6.64      1.11 o 
   1  -3   7      460.61      480.78     17.47 o 
   2  -3   7       98.93      125.76     26.68 o 
   3  -3   7       44.48       44.05      6.67 o 
   4  -3   7       16.90       10.39      2.88 o 
   5  -3   7        1.18       11.28      3.75 o 
   6  -3   7        1.46        6.61      2.46 o 
  -7  -2   7        1.37        5.18      4.60 o 
  -6  -2   7       27.34       21.32      4.57 o 
  -5  -2   7        0.73       -0.25      3.22 o 
  -4  -2   7       92.32       84.79      4.91 o 
  -3  -2   7       42.73       55.52      9.56 o 
  -2  -2   7       13.50       12.09      1.41 o 
  -1  -2   7        3.66        2.92      1.41 o 
   0  -2   7      103.07      105.61      4.32 o 
   1  -2   7       95.20       94.23      5.06 o 
   2  -2   7       72.68       73.36      4.60 o 
   3  -2   7       17.25       16.24      3.88 o 
   4  -2   7        4.26        4.62      2.51 o 
   5  -2   7       22.51       12.97      4.65 o 
   6  -2   7        8.91        6.13      2.46 o 
  -7  -1   7        0.22        7.82      4.07 o 
  -6  -1   7       10.93       10.53      3.30 o 
  -5  -1   7        0.47        5.65      4.24 o 
  -4  -1   7       29.36       27.44      5.74 o 
  -3  -1   7       47.97       41.61      7.65 o 
  -2  -1   7       44.15       40.32      2.30 o 
  -1  -1   7      188.79      207.33      7.16 o 
   0  -1   7       74.13       85.53      3.85 o 
   1  -1   7      213.86      208.45      9.29 o 
   2  -1   7       19.70       16.61      2.53 o 
   3  -1   7        0.02        7.59      5.89 o 
   4  -1   7       19.74       26.30      8.20 o 
   5  -1   7       13.24       12.19      3.83 o 
   6  -1   7        0.19        8.43      2.92 o 
   7  -1   7        1.74        4.54      2.55 o 
  -7   0   7        5.35       12.31      6.38 o 
  -6   0   7        0.08        9.62      3.74 o 
  -5   0   7       48.55       34.87      5.52 o 
  -4   0   7      145.19      149.76      6.90 o 
  -3   0   7      360.85      412.23     13.06 o 
  -2   0   7       19.50       24.14      4.32 o 
  -1   0   7      272.26      265.04      7.37 o 
   0   0   7      217.93      195.76     10.85 o 
   1   0   7       30.87       28.77      8.47 o 
   2   0   7       15.90        9.55      2.51 o 
   3   0   7       24.72       22.89      3.60 o 
   4   0   7      148.80      175.26      7.89 o 
   5   0   7       36.98       34.02      9.41 o 
   6   0   7       11.90       11.25      3.34 o 
   7   0   7       27.37       24.38      7.19 o 
  -6   1   7       21.46       23.84      4.80 o 
  -5   1   7       85.47       97.13     11.28 o 
  -4   1   7       16.67       13.72      4.46 o 
  -3   1   7      168.33      186.52      9.01 o 
  -2   1   7       24.05       21.44      3.76 o 
  -1   1   7       10.07        9.80      2.53 o 
   0   1   7      145.66      140.76      3.64 o 
   1   1   7       13.56       17.35      3.80 o 
   2   1   7        2.39        6.55      2.50 o 
   3   1   7       25.39       21.87      2.96 o 
   4   1   7      115.84       99.49      4.92 o 
   5   1   7        4.07        5.97      2.58 o 
   6   1   7        1.30        5.36      2.25 o 
   7   1   7       14.46        8.48      2.59 o 
  -6   2   7       13.23        7.73      5.32 o 
  -5   2   7       44.13       48.29      6.71 o 
  -4   2   7        1.67        4.24      3.77 o 
  -3   2   7       10.82       14.65      2.28 o 
  -2   2   7      286.92      304.28      9.12 o 
  -1   2   7      553.37      601.55     19.63 o 
   0   2   7        2.95        7.42      3.38 o 
   1   2   7      108.86      111.54      4.36 o 
   2   2   7      111.75      109.09      8.73 o 
   3   2   7      324.02      349.59     13.53 o 
   4   2   7        6.22        7.00      2.47 o 
   5   2   7       25.00       27.78      4.55 o 
   6   2   7       20.41       13.29      3.23 o 
   7   2   7        2.23        6.45      2.26 o 
  -6   3   7       12.02        5.90      4.21 o 
  -5   3   7       14.25       12.17      3.88 o 
  -4   3   7       12.23       10.20      4.57 o 
  -3   3   7      341.51      373.17     11.24 o 
  -2   3   7        0.03        2.51      0.87 o 
  -1   3   7      347.69      384.95     12.88 o 
   0   3   7       50.18       43.30      5.18 o 
   1   3   7      103.52      104.03      4.80 o 
   2   3   7      510.28      525.46     21.61 o 
   3   3   7        4.32        2.68      2.51 o 
   4   3   7       53.48       59.86      5.10 o 
   5   3   7        0.19        5.37      5.20 o 
   6   3   7       38.66       37.24      6.46 o 
   7   3   7        3.32        4.70      4.60 o 
  -6   4   7       39.47       37.81     10.87 o 
  -5   4   7       58.39       65.75      7.46 o 
  -4   4   7        0.04        4.09      1.94 o 
  -3   4   7        0.51        2.80      1.57 o 
  -2   4   7       19.39       19.00      2.46 o 
  -1   4   7      215.51      209.60     16.46 o 
   0   4   7        7.59        3.94      2.19 o 
   1   4   7        0.08        1.59      2.19 o 
   2   4   7        1.88        9.06      3.99 o 
   3   4   7       10.37        9.39      2.92 o 
   4   4   7        0.96        6.90      2.49 o 
   5   4   7       17.84        7.68      3.71 o 
   6   4   7        4.23        1.60      6.47 o 
   7   4   7       15.58       12.90      3.46 o 
  -6   5   7       13.85        8.81      4.71 o 
  -5   5   7       15.93       16.44      4.82 o 
  -4   5   7        0.29        0.75      1.52 o 
  -3   5   7        0.27        7.86      2.85 o 
  -2   5   7        6.60        3.00      1.58 o 
  -1   5   7        5.83        5.22      1.65 o 
   0   5   7        8.34        7.65      2.17 o 
   1   5   7       25.25       16.72      8.26 o 
   2   5   7      147.44      143.63     14.90 o 
   3   5   7       29.73       32.79      4.73 o 
   4   5   7        2.76        4.02      4.57 o 
   5   5   7        7.07        4.81      2.94 o 
   6   5   7        7.97        7.66      2.81 o 
   7   5   7       18.87       11.35      8.18 o 
  -5   6   7       13.18       14.97      3.99 o 
  -4   6   7        8.85        8.23      2.88 o 
  -3   6   7      375.56      450.21     22.79 o 
  -2   6   7       26.24       29.37      4.77 o 
  -1   6   7       13.65       14.90      3.01 o 
   0   6   7      394.16      462.07     11.98 o 
   1   6   7       12.08        7.94      2.67 o 
   2   6   7       42.65       56.24     11.86 o 
   3   6   7       10.43       19.31      8.14 o 
   4   6   7        0.97        5.52      2.45 o 
   5   6   7       14.71       17.37      5.05 o 
   6   6   7        6.53       12.09      3.73 o 
   7   6   7        0.33        2.43      5.59 o 
  -5   7   7        1.46        9.84      5.60 o 
  -4   7   7       17.29       20.07      4.02 o 
  -3   7   7       27.18       17.11      4.28 o 
  -2   7   7       12.46       16.37      3.79 o 
  -1   7   7       12.68       13.88      2.96 o 
   0   7   7      159.99      155.94     11.61 o 
   1   7   7        3.16        3.10      4.82 o 
   2   7   7       16.05       14.32      5.22 o 
   3   7   7        0.04        3.49      5.45 o 
   4   7   7        1.52        6.40      2.90 o 
   5   7   7        1.47        5.13      2.33 o 
   6   7   7        0.71        6.22      2.56 o 
   7   7   7        0.35        5.21      3.27 o 
  -5   8   7       25.98        8.07      4.05 o 
  -4   8   7       35.36       42.82      5.60 o 
  -3   8   7        2.15        7.63      3.14 o 
  -2   8   7        9.51       11.61      3.95 o 
  -1   8   7       34.07       41.19      5.06 o 
   0   8   7        3.81        2.11      3.91 o 
   1   8   7       11.72        9.71      2.26 o 
   2   8   7        1.13        2.94      2.12 o 
   3   8   7       21.09       30.93      4.14 o 
   4   8   7       87.86       91.50      8.95 o 
   5   8   7        5.17        6.18      4.09 o 
   6   8   7        6.38        2.21      2.88 o 
  -4   9   7       16.71       18.40      4.08 o 
  -3   9   7        0.82        2.67      1.94 o 
  -2   9   7       33.70       34.02      3.56 o 
  -1   9   7        0.07        6.08      2.39 o 
   0   9   7        7.39        0.70      1.84 o 
   1   9   7        0.03        1.50      4.43 o 
   2   9   7        7.84        2.97      2.44 o 
   3   9   7       32.73       36.07      6.79 o 
   4   9   7       29.61       27.00      6.06 o 
   5   9   7        1.77        4.03      3.15 o 
   6   9   7        1.19        4.43      3.04 o 
  -3  10   7        2.01        3.31      1.89 o 
  -2  10   7        7.68        4.21      2.40 o 
  -1  10   7       30.10       25.01      3.71 o 
   0  10   7       10.25        8.78      6.11 o 
   1  10   7       21.04       26.11      9.40 o 
   2  10   7       29.11       28.24      8.36 o 
   3  10   7        1.08        1.74      1.74 o 
   4  10   7        1.07        3.92      2.16 o 
   5  10   7        0.65        5.58      2.61 o 
  -3  11   7        2.63        0.98      2.15 o 
  -2  11   7        5.46        2.27      4.88 o 
  -1  11   7        1.26        8.87      2.44 o 
   0  11   7        2.51        2.23      1.53 o 
   1  11   7       20.16       20.54      4.19 o 
   2  11   7        0.02        4.38      1.98 o 
   3  11   7        1.91        1.24      1.54 o 
   4  11   7        0.10        5.28      2.59 o 
   5  11   7        1.85        4.26      6.42 o 
  -2  12   7       17.48       11.62      3.83 o 
  -1  12   7        0.50        8.05      3.66 o 
   0  12   7        0.25        5.70      2.12 o 
   1  12   7        7.04        6.13      2.97 o 
   2  12   7        7.54       10.82      2.95 o 
   3  12   7        1.88        5.21      1.97 o 
   4  12   7        0.11        3.35      2.44 o 
   0  13   7        3.66        5.13      2.81 o 
   1  13   7        9.62       -0.03      1.75 o 
   2  13   7        0.06        9.70      4.66 o 
  -2 -10   8       26.23       31.52     10.64 o 
  -1 -10   8        7.64        4.85      2.69 o 
   0 -10   8        3.40        0.17      2.72 o 
   1 -10   8       24.92       17.27      6.54 o 
  -2  -9   8        2.13        3.60      3.46 o 
  -1  -9   8        0.39        0.44      2.11 o 
   0  -9   8       19.34       14.19      4.38 o 
   1  -9   8        0.79        6.96      5.04 o 
   2  -9   8        4.92        5.27      4.68 o 
  -2  -8   8       17.84       28.30      4.41 o 
  -1  -8   8       34.92       42.46      4.55 o 
   0  -8   8        1.05        4.49      3.41 o 
   1  -8   8       32.84       41.74      6.32 o 
   2  -8   8       16.00       22.23      5.41 o 
   3  -8   8        1.76        6.54      3.96 o 
  -2  -7   8        0.09        2.74      1.66 o 
  -1  -7   8        8.35        9.92      3.80 o 
   0  -7   8        7.72        9.78      4.07 o 
   1  -7   8       47.91       55.46      7.51 o 
   2  -7   8        3.86       -1.97      3.66 o 
   3  -7   8       14.84        9.17      3.66 o 
   4  -7   8        4.73       10.09      5.88 o 
  -2  -6   8        5.14        8.04      4.02 o 
  -1  -6   8      154.08      173.38     10.14 o 
   0  -6   8       24.40       28.74      5.68 o 
   1  -6   8       46.23       50.24     12.02 o 
   2  -6   8        7.42        8.85      2.84 o 
   3  -6   8       40.69       38.27      3.98 o 
   4  -6   8       17.93       18.83     11.45 o 
   5  -6   8        0.41        2.36      2.66 o 
  -4  -5   8       16.30       12.31      4.74 o 
  -3  -5   8       27.34       27.08      8.70 o 
  -2  -5   8      133.36      138.04     11.18 o 
  -1  -5   8        1.03        2.93      1.38 o 
   0  -5   8        5.11        2.65      3.91 o 
   1  -5   8        2.97        9.92      2.80 o 
   2  -5   8        7.29        8.10      2.19 o 
   3  -5   8       17.59       18.31      5.29 o 
   4  -5   8        1.79        2.48      1.77 o 
   5  -5   8        3.27        7.46      4.35 o 
  -6  -4   8       11.03        8.07      3.16 o 
  -5  -4   8       66.36       77.50      6.99 o 
  -4  -4   8        0.03        0.33      1.75 o 
  -3  -4   8       13.98        7.21      2.58 o 
  -2  -4   8       12.04        6.98      2.08 o 
  -1  -4   8       97.91       94.31      7.25 o 
   0  -4   8      122.56      105.77      5.52 o 
   1  -4   8        0.55        6.29      2.39 o 
   2  -4   8       76.31       78.64      5.89 o 
   3  -4   8        3.25        7.33      4.32 o 
   4  -4   8       79.96       80.95      6.98 o 
   5  -4   8        0.12        1.81      5.65 o 
   6  -4   8        4.47        4.69      2.54 o 
  -6  -3   8        0.76       -2.13      2.30 o 
  -5  -3   8        1.88        7.10      4.68 o 
  -4  -3   8       38.56       43.77      6.13 o 
  -3  -3   8      117.41      116.53      5.82 o 
  -2  -3   8       60.10       64.41      3.04 o 
  -1  -3   8        5.77        3.41      1.38 o 
   0  -3   8        0.00        6.17      2.17 o 
   1  -3   8       27.29       29.20      8.08 o 
   2  -3   8        5.58        8.12      2.90 o 
   3  -3   8       32.49       13.42      4.27 o 
   4  -3   8        1.35        3.49      2.14 o 
   5  -3   8        2.12        8.36      2.26 o 
   6  -3   8        0.85       -0.74      1.98 o 
  -6  -2   8       22.68       18.60      6.43 o 
  -5  -2   8        1.72       -3.05      3.05 o 
  -4  -2   8        2.38        6.40      4.93 o 
  -3  -2   8       85.93       70.46      5.57 o 
  -2  -2   8      334.34      322.68      9.70 o 
  -1  -2   8      309.98      309.44      7.39 o 
   0  -2   8       30.73       28.19      4.25 o 
   1  -2   8      329.35      368.80     23.26 o 
   2  -2   8      257.67      273.14      9.50 o 
   3  -2   8        4.73        0.62      7.59 o 
   4  -2   8       40.58       52.88      5.83 o 
   5  -2   8        1.36        2.54      3.10 o 
   6  -2   8        1.49        4.55      3.41 o 
  -6  -1   8        0.01        6.93      3.96 o 
  -5  -1   8        7.66        1.52      3.44 o 
  -4  -1   8       10.20        6.90      4.52 o 
  -3  -1   8        2.77        6.49      3.02 o 
  -2  -1   8       80.13       68.77      3.05 o 
  -1  -1   8       33.98       34.84      2.89 o 
   0  -1   8       39.86       51.93      6.82 o 
   1  -1   8      324.92      370.28     13.89 o 
   2  -1   8       19.26       16.19      2.99 o 
   3  -1   8        0.00        3.92      3.20 o 
   4  -1   8        2.67        9.47      2.47 o 
   5  -1   8        3.57        1.19      2.03 o 
   6  -1   8        0.05        6.81      5.36 o 
  -6   0   8       10.48       10.31      5.54 o 
  -5   0   8        4.43        5.93      5.52 o 
  -4   0   8      246.85      238.49     14.22 o 
  -3   0   8       78.87       75.70      5.68 o 
  -2   0   8       15.84       13.96      1.98 o 
  -1   0   8        4.15        3.12      0.62 o 
   0   0   8      229.23      202.94     12.19 o 
   1   0   8       62.99       56.86      3.64 o 
   2   0   8       65.64       72.41      4.37 o 
   3   0   8       29.52       24.75      3.64 o 
   4   0   8       47.85       50.00      3.80 o 
   5   0   8       71.79       67.90      5.94 o 
   6   0   8        7.51       11.73      3.27 o 
   7   0   8        2.91        7.44      3.23 o 
  -6   1   8        6.38       -0.22      3.66 o 
  -5   1   8        4.68       10.95      6.51 o 
  -4   1   8       96.79       98.35      8.48 o 
  -3   1   8       80.54       75.51      6.68 o 
  -2   1   8       61.17       59.19      6.06 o 
  -1   1   8      291.63      274.34     17.95 o 
   0   1   8        1.73        0.31      1.27 o 
   1   1   8       13.26        5.74      2.25 o 
   2   1   8       21.19       19.39      7.93 o 
   3   1   8       16.69        9.50      4.07 o 
   4   1   8       28.26       19.28     12.46 o 
   5   1   8       10.55        8.66      3.18 o 
   6   1   8        1.37        5.08      2.41 o 
   7   1   8        0.38        3.22      6.99 o 
  -6   2   8        5.90       10.12      4.32 o 
  -5   2   8       14.65       13.42      5.35 o 
  -4   2   8        6.22       10.03      5.52 o 
  -3   2   8       87.87       92.61      7.15 o 
  -2   2   8      192.37      211.82     12.49 o 
  -1   2   8       44.64       40.81      3.82 o 
   0   2   8      379.27      381.57     15.81 o 
   1   2   8       18.76        8.99      4.78 o 
   2   2   8        6.13       10.73      2.31 o 
   3   2   8      161.53      196.66     11.14 o 
   4   2   8        3.11        0.48      2.20 o 
   5   2   8       28.01       31.71      4.68 o 
   6   2   8        1.63        4.91      2.40 o 
   7   2   8        3.49        1.24      1.48 o 
  -6   3   8       51.12       50.78     13.94 o 
  -5   3   8        0.08       -1.11      3.63 o 
  -4   3   8        4.48        9.90      4.82 o 
  -3   3   8      314.99      329.75      7.29 o 
  -2   3   8       54.58       50.03      2.76 o 
  -1   3   8        0.27        3.66      2.50 o 
   0   3   8        4.48        2.78      1.49 o 
   1   3   8        4.60        7.56      6.26 o 
   2   3   8       25.23       16.97      2.47 o 
   3   3   8       34.23       32.64      4.85 o 
   4   3   8       35.02       25.95     10.55 o 
   5   3   8        3.69       11.13      3.46 o 
   6   3   8        2.22        5.41      2.52 o 
   7   3   8        0.79        5.25      2.47 o 
  -6   4   8        0.21        9.20      4.82 o 
  -5   4   8       48.77       57.79      7.07 o 
  -4   4   8        3.00        7.48      4.80 o 
  -3   4   8      199.69      192.17      4.73 o 
  -2   4   8      181.06      197.11     16.30 o 
  -1   4   8      138.81      122.70     18.03 o 
   0   4   8       28.32       26.78      3.24 o 
   1   4   8       15.97       14.24      2.46 o 
   2   4   8      100.16      107.07      4.51 o 
   3   4   8      243.70      264.03     11.49 o 
   4   4   8        8.53       11.38      3.21 o 
   5   4   8       11.31       12.27      4.33 o 
   6   4   8       24.50       17.20      7.08 o 
   7   4   8        3.90        1.24      1.10 o 
  -5   5   8       18.79       25.58      5.46 o 
  -4   5   8       42.56       54.05      7.54 o 
  -3   5   8        2.83        5.02      1.90 o 
  -2   5   8       11.30        8.32      3.80 o 
  -1   5   8       24.71       17.02     11.14 o 
   0   5   8       14.11        6.69      2.42 o 
   1   5   8       75.47       80.35      4.22 o 
   2   5   8      218.99      246.78     19.51 o 
   3   5   8        7.27        3.37      2.42 o 
   4   5   8       17.38       14.56      3.58 o 
   5   5   8        0.40        8.37      2.79 o 
   6   5   8       10.66        7.43      2.45 o 
   7   5   8        1.25        0.53      2.45 o 
  -5   6   8       14.12        6.79      3.80 o 
  -4   6   8       12.04       14.61      6.46 o 
  -3   6   8      243.30      251.30     30.07 o 
  -2   6   8        5.43        6.50      3.67 o 
  -1   6   8       83.03      105.15     15.62 o 
   0   6   8       66.35       76.20      4.44 o 
   1   6   8      251.87      256.17     15.44 o 
   2   6   8       13.71       10.68      2.73 o 
   3   6   8       15.05       17.15      4.43 o 
   4   6   8        2.11        4.82      2.64 o 
   5   6   8       13.61       12.79      2.96 o 
   6   6   8        1.81        6.05      2.92 o 
  -5   7   8        6.91        7.59      4.96 o 
  -4   7   8        3.14        5.54      4.85 o 
  -3   7   8       28.15       26.11      5.41 o 
  -2   7   8        4.94        2.19      2.69 o 
  -1   7   8       28.87       24.93      4.30 o 
   0   7   8       48.19       40.77      4.77 o 
   1   7   8       56.22       68.55      6.51 o 
   2   7   8       21.03       29.24      4.59 o 
   3   7   8        5.18        5.99      4.37 o 
   4   7   8        0.44        2.80      2.28 o 
   5   7   8        0.07        4.02      2.54 o 
   6   7   8       10.43        6.34      7.72 o 
  -4   8   8       23.37        7.35      3.02 o 
  -3   8   8       20.02       26.05      3.80 o 
  -2   8   8        1.58        8.95      3.22 o 
  -1   8   8        1.25        3.59      1.96 o 
   0   8   8       14.84        8.03      2.12 o 
   1   8   8        0.06        4.55      2.06 o 
   2   8   8        8.79        2.19      2.18 o 
   3   8   8       29.37       32.54      5.36 o 
   4   8   8       23.65       27.99      5.59 o 
   5   8   8       14.73       22.45      3.89 o 
   6   8   8        6.56        7.59      4.89 o 
  -4   9   8        6.48        9.26      4.96 o 
  -3   9   8        0.01        1.02      3.33 o 
  -2   9   8       12.80       11.63      3.66 o 
  -1   9   8        4.47        5.79      1.78 o 
   0   9   8        5.50        5.28      3.17 o 
   1   9   8       11.56        9.08      2.93 o 
   2   9   8        9.74        7.28      2.93 o 
   3   9   8        8.75       12.49      3.14 o 
   4   9   8        4.49       18.18     11.16 o 
   5   9   8        0.20        3.12      2.38 o 
   6   9   8        0.05        2.64      4.50 o 
  -3  10   8        3.63        5.34      1.95 o 
  -2  10   8        0.11        5.33      2.32 o 
  -1  10   8        5.78        2.79      4.59 o 
   0  10   8        9.10        9.00      2.86 o 
   1  10   8       11.88        9.97      2.36 o 
   2  10   8        1.27        6.76      3.03 o 
   3  10   8        0.23        3.43      2.02 o 
   4  10   8        9.89       12.80      3.11 o 
   5  10   8        0.92        5.19      2.11 o 
  -2  11   8        1.52        4.41      2.25 o 
  -1  11   8        5.11        6.53      4.46 o 
   0  11   8        4.35        1.78      5.96 o 
   1  11   8        2.16        2.90      1.41 o 
   2  11   8       39.25       31.90     11.30 o 
   3  11   8        0.18        0.31      3.66 o 
   4  11   8        0.62        5.63      1.98 o 
  -1  12   8       12.39        5.70      1.99 o 
   0  12   8        0.08        1.48      3.48 o 
   1  12   8        7.08        7.43      2.06 o 
   2  12   8       86.85       66.68     16.56 o 
   3  12   8        0.02        7.10      4.13 o 
  -1  -9   9        0.31       -0.17      1.94 o 
   0  -9   9        2.66        5.29      3.02 o 
   1  -9   9        3.00        7.37      5.18 o 
   2  -9   9        2.05       17.16      7.35 o 
  -1  -8   9        5.85       12.61      3.69 o 
   0  -8   9        0.23        7.23      3.60 o 
   1  -8   9       27.48       24.03      5.52 o 
   2  -8   9        1.66        0.58      3.08 o 
   3  -8   9        9.55       20.73      8.43 o 
  -2  -7   9        1.16        3.80      2.66 o 
  -1  -7   9        2.77        6.40      2.86 o 
   0  -7   9        1.94        7.65      3.58 o 
   1  -7   9        1.16       -1.00      2.91 o 
   2  -7   9        1.26       11.84      5.52 o 
   3  -7   9        4.20        4.66      3.63 o 
   4  -7   9        1.01       10.70      5.07 o 
  -2  -6   9       39.33       41.11      4.10 o 
  -1  -6   9       44.63       56.55      6.93 o 
   0  -6   9        1.11        5.29      3.13 o 
   1  -6   9        2.43       11.00      4.82 o 
   2  -6   9       13.59       14.50      5.43 o 
   3  -6   9        6.96        2.47      3.69 o 
   4  -6   9        4.99       17.13      5.82 o 
  -2  -5   9       50.28       53.81      3.87 o 
  -1  -5   9        7.58        3.20      3.20 o 
   0  -5   9       47.81       49.47      8.27 o 
   1  -5   9        0.03        4.96      2.36 o 
   2  -5   9        9.03        6.13      2.83 o 
   3  -5   9       60.43       59.69      5.42 o 
   4  -5   9        1.19        1.15      4.81 o 
   5  -5   9       14.81        7.63      3.17 o 
  -5  -4   9       18.48        9.62      3.58 o 
  -4  -4   9       60.75       57.43      5.88 o 
  -3  -4   9       32.41       28.80      4.80 o 
  -2  -4   9      347.45      369.34     19.47 o 
  -1  -4   9      294.73      285.67     11.59 o 
   0  -4   9       23.23       21.09      3.48 o 
   1  -4   9       43.35       51.04     12.24 o 
   2  -4   9        5.75       11.59      3.15 o 
   3  -4   9       75.65       89.26     17.42 o 
   4  -4   9       50.59       39.69      9.49 o 
   5  -4   9        0.85        4.12      3.19 o 
  -6  -3   9        0.85        7.04      3.38 o 
  -5  -3   9        1.90       -0.97      2.80 o 
  -4  -3   9        0.75       -0.91      2.83 o 
  -3  -3   9       13.25       12.20      3.55 o 
  -2  -3   9      193.09      198.06      3.79 o 
  -1  -3   9        0.83        5.51      2.23 o 
   0  -3   9        6.15        4.33      3.38 o 
   1  -3   9       24.13       11.83      2.23 o 
   2  -3   9        1.22        8.48      2.69 o 
   3  -3   9        5.24        5.37      3.40 o 
   4  -3   9        1.12        5.44      2.55 o 
   5  -3   9        2.34        3.28      2.19 o 
   6  -3   9        0.32        4.19      2.99 o 
  -6  -2   9        5.28        0.55      3.08 o 
  -5  -2   9       44.88       42.91      5.04 o 
  -4  -2   9       21.62       28.33      5.13 o 
  -3  -2   9      225.17      249.47     14.22 o 
  -2  -2   9      319.13      345.66      7.12 o 
  -1  -2   9       54.14       62.77     11.01 o 
   0  -2   9       44.92       50.03      6.28 o 
   1  -2   9       22.85       19.26      2.92 o 
   2  -2   9      211.75      263.00     10.13 o 
   3  -2   9        0.15        0.95      2.21 o 
   4  -2   9       26.92       30.39      4.48 o 
   5  -2   9        0.52        4.88      7.01 o 
   6  -2   9        0.22        2.89      3.08 o 
  -6  -1   9        2.35        2.00      3.35 o 
  -5  -1   9        0.27        2.63      3.02 o 
  -4  -1   9       34.17       46.07      7.07 o 
  -3  -1   9        5.66       -2.30      3.66 o 
  -2  -1   9       53.80       48.49      4.15 o 
  -1  -1   9       48.94       45.43      6.17 o 
   0  -1   9        2.74        6.78      2.75 o 
   1  -1   9       18.30       12.62      4.57 o 
   2  -1   9        1.17       -0.04      2.16 o 
   3  -1   9        5.19        7.77      2.59 o 
   4  -1   9        0.15        3.41      2.12 o 
   5  -1   9       13.15       10.15      3.78 o 
   6  -1   9        0.10        5.14      2.13 o 
  -6   0   9        3.03       12.83      6.18 o 
  -5   0   9       10.04        4.02      3.58 o 
  -4   0   9       14.85       15.33      6.68 o 
  -3   0   9       50.81       59.37      7.07 o 
  -2   0   9      229.96      225.88     11.18 o 
  -1   0   9       69.98       70.80      6.98 o 
   0   0   9       92.19       91.49      3.89 o 
   1   0   9       24.16       28.59      4.17 o 
   2   0   9        6.64        4.09      2.80 o 
   3   0   9        0.01        4.09      2.35 o 
   4   0   9       15.79       13.12      2.71 o 
   5   0   9       25.95       17.86      3.54 o 
   6   0   9        2.26        2.10      2.40 o 
  -6   1   9        6.11        8.95      5.99 o 
  -5   1   9        0.99       -1.25      3.49 o 
  -4   1   9        2.85        4.93      4.35 o 
  -3   1   9        9.97       16.80      6.10 o 
  -2   1   9        0.39        3.08      1.07 o 
  -1   1   9       37.64       30.01      3.61 o 
   0   1   9       19.63       12.30      5.72 o 
   1   1   9        5.07        8.78      3.03 o 
   2   1   9       74.05       73.68      4.48 o 
   3   1   9        3.10        7.24      6.07 o 
   4   1   9        0.03        4.74      2.41 o 
   5   1   9        5.13        8.15      3.32 o 
   6   1   9        6.56       10.19      2.77 o 
  -6   2   9       24.77       13.14      5.90 o 
  -5   2   9       49.61       35.70      5.29 o 
  -4   2   9      109.75       85.43      8.65 o 
  -3   2   9       60.64       56.49      6.43 o 
  -2   2   9       21.97       23.68      3.50 o 
  -1   2   9       14.65       10.07      2.77 o 
   0   2   9      132.22      127.55      6.61 o 
   1   2   9       26.54       34.05      5.59 o 
   2   2   9       57.85       63.97      9.29 o 
   3   2   9       62.58       61.70      4.79 o 
   4   2   9        4.19        2.73      2.22 o 
   5   2   9       10.55        8.88      2.59 o 
   6   2   9        7.47        6.34      2.94 o 
  -6   3   9       22.81        6.62      4.41 o 
  -5   3   9        1.15        4.77      3.77 o 
  -4   3   9        0.27       -0.39      3.77 o 
  -3   3   9       11.36        8.30      4.77 o 
  -2   3   9        2.54        1.90      2.33 o 
  -1   3   9      100.93      111.69      6.97 o 
   0   3   9        2.51       10.40      4.14 o 
   1   3   9       10.47       14.66      3.41 o 
   2   3   9        6.87       11.45      3.02 o 
   3   3   9      323.96      353.53     18.07 o 
   4   3   9       18.90       20.27      4.60 o 
   5   3   9        6.17        3.60      2.31 o 
   6   3   9        2.63        6.18      3.22 o 
  -5   4   9       38.50       17.10      5.99 o 
  -4   4   9       26.17       30.55      4.46 o 
  -3   4   9        3.30        5.35      2.55 o 
  -2   4   9      112.87      131.83      9.87 o 
  -1   4   9       29.79       38.55      5.07 o 
   0   4   9      100.74      115.72      5.03 o 
   1   4   9       13.81       23.09      3.71 o 
   2   4   9       56.34       60.18      5.71 o 
   3   4   9      798.54      888.67     16.08 o 
   4   4   9        1.47        5.28      2.90 o 
   5   4   9        3.20        7.51      2.69 o 
   6   4   9        9.46       16.06      3.62 o 
  -5   5   9        1.20        7.65      5.79 o 
  -4   5   9       19.98       24.95      4.68 o 
  -3   5   9       48.37       55.51      4.80 o 
  -2   5   9      126.62      136.04      4.44 o 
  -1   5   9        3.03        7.01      4.41 o 
   0   5   9       29.27       20.50      3.76 o 
   1   5   9       15.93        9.90      9.85 o 
   2   5   9       39.35       34.53      5.92 o 
   3   5   9      135.68      139.30      5.21 o 
   4   5   9       24.24       40.19      4.65 o 
   5   5   9        0.48        5.72      3.34 o 
   6   5   9        4.67        6.47      2.94 o 
  -5   6   9       10.52        6.51      4.24 o 
  -4   6   9       27.63       31.68      4.55 o 
  -3   6   9        5.98        3.45      1.30 o 
  -2   6   9      351.13      406.82     15.17 o 
  -1   6   9       63.39       72.96      4.23 o 
   0   6   9       29.38       25.60      3.36 o 
   1   6   9       71.65       90.79      8.48 o 
   2   6   9        5.46        7.10      4.98 o 
   3   6   9       10.95        9.79      2.81 o 
   4   6   9       11.67        9.95      3.72 o 
   5   6   9        5.07       15.36      3.83 o 
   6   6   9        1.95       12.93      6.11 o 
  -4   7   9        1.17        5.85      3.46 o 
  -3   7   9        2.57        2.58      1.72 o 
  -2   7   9       22.07       10.66     10.05 o 
  -1   7   9        0.24        2.28      1.54 o 
   0   7   9        1.92        1.48      2.27 o 
   1   7   9        4.52        7.54      5.90 o 
   2   7   9        1.64        6.44      2.85 o 
   3   7   9        0.66        4.26      2.72 o 
   4   7   9        6.17        8.77      7.26 o 
   5   7   9        1.86        9.27      3.23 o 
   6   7   9        9.35        5.77      8.44 o 
  -4   8   9        5.36       10.89      4.52 o 
  -3   8   9       22.64       11.63      2.06 o 
  -2   8   9        0.04        3.06      1.45 o 
  -1   8   9       48.62       40.79      6.10 o 
   0   8   9       36.98       44.82     15.23 o 
   1   8   9       38.73       44.38      4.37 o 
   2   8   9        1.69        3.69      2.57 o 
   3   8   9        0.03        6.32      2.88 o 
   4   8   9        0.30        3.48      2.74 o 
   5   8   9       10.13       18.68      4.42 o 
   6   8   9        4.02       14.63      4.47 o 
  -3   9   9        1.81        6.23      1.85 o 
  -2   9   9        0.41        0.22      0.95 o 
  -1   9   9       18.77        7.29     10.34 o 
   0   9   9        1.06        0.61      1.79 o 
   1   9   9        4.76        1.46      2.76 o 
   2   9   9        0.80        3.57      3.16 o 
   3   9   9        6.14       13.04      4.27 o 
   4   9   9        4.67        7.85      2.18 o 
   5   9   9        0.00        3.03      2.64 o 
  -3  10   9       26.47       13.64     20.25 o 
  -2  10   9        1.04        3.24      1.37 o 
  -1  10   9        0.11        1.93      1.38 o 
   0  10   9       10.32       13.26      7.17 o 
   1  10   9       11.47       13.36      7.39 o 
   2  10   9        4.50        3.54      3.33 o 
   3  10   9        0.17        4.70      4.23 o 
   4  10   9        9.99       10.10      5.61 o 
   5  10   9        1.17        9.49      3.47 o 
  -2  11   9        1.24        6.62      2.45 o 
  -1  11   9        8.09        4.62      1.89 o 
   0  11   9        0.00        0.68      2.52 o 
   1  11   9        0.03        3.34      1.94 o 
   2  11   9        7.90        1.02      1.84 o 
   3  11   9       15.59        6.99      2.40 o 
   4  11   9        0.92        3.41      2.77 o 
   0  12   9        0.00       -0.24      1.42 o 
   1  12   9        6.96        5.80      2.81 o 
   2  12   9       31.18       29.88     11.06 o 
   3  12   9       13.50        4.52      2.22 o 
  -1  -9  10        0.08        6.71      3.85 o 
   0  -9  10        6.83       11.48      5.18 o 
  -1  -8  10       13.36       14.08      4.55 o 
   0  -8  10       17.64       15.69      4.80 o 
   2  -8  10        5.66        1.44      2.86 o 
  -1  -7  10        2.75        4.77      3.52 o 
   0  -7  10       13.54        5.10      2.83 o 
   1  -7  10        0.04        2.80      2.99 o 
   2  -7  10        1.00       20.29      7.51 o 
   3  -7  10        2.10       10.53      4.77 o 
  -1  -6  10        0.47        4.80      2.83 o 
   0  -6  10        8.64        6.49      2.99 o 
   1  -6  10       21.92       26.42      4.35 o 
   2  -6  10        8.55       10.26      3.63 o 
   3  -6  10        1.89       12.89      4.71 o 
   4  -6  10        5.47        0.83      3.83 o 
  -1  -5  10       13.36       11.56      3.52 o 
   0  -5  10      127.98      136.65     10.42 o 
   1  -5  10        2.19        2.78      4.73 o 
   2  -5  10        5.69        3.15      1.67 o 
   3  -5  10       17.57       17.27      6.04 o 
   4  -5  10       32.03       19.25      7.19 o 
  -4  -4  10       31.02       24.72      4.57 o 
  -3  -4  10        3.85        7.35      3.63 o 
  -2  -4  10        6.87        7.54      2.86 o 
  -1  -4  10       83.28       91.26      6.21 o 
   0  -4  10       46.38       54.88      4.86 o 
   1  -4  10        3.45        0.72      2.77 o 
   2  -4  10        8.26       14.20      3.12 o 
   3  -4  10       37.17       37.14      6.79 o 
   4  -4  10       87.89       87.63     15.22 o 
   5  -4  10        3.33        3.60      7.62 o 
  -5  -3  10        5.90        1.47      2.61 o 
  -4  -3  10        0.07        4.68      3.71 o 
  -3  -3  10       12.95       11.36      3.33 o 
  -2  -3  10        6.67        5.18      1.88 o 
  -1  -3  10        0.34        3.88      2.41 o 
   0  -3  10       30.30       23.47      3.54 o 
   1  -3  10        0.97        3.38      2.09 o 
   2  -3  10       12.05        4.23      5.63 o 
   3  -3  10        1.82        7.17      1.83 o 
   4  -3  10       33.08       21.20      7.83 o 
   5  -3  10       22.20       17.00      4.46 o 
  -5  -2  10       41.56       41.49     11.59 o 
  -4  -2  10        2.83        1.16      2.91 o 
  -3  -2  10       42.37       29.16      4.35 o 
  -2  -2  10       39.77       37.25      2.47 o 
  -1  -2  10      228.26      277.58      8.40 o 
   0  -2  10       45.68       46.99      5.22 o 
   1  -2  10        9.39       12.42      2.59 o 
   2  -2  10       34.05       32.96      7.66 o 
   3  -2  10        0.20        3.61      2.55 o 
   4  -2  10        3.98        6.40      2.81 o 
   5  -2  10       11.30        8.00      2.91 o 
  -5  -1  10        8.72        4.80      3.69 o 
  -4  -1  10        0.01        7.18      3.71 o 
  -3  -1  10        0.06        3.24      3.66 o 
  -2  -1  10       28.15       27.64      3.61 o 
  -1  -1  10        2.14        3.91      1.96 o 
   0  -1  10        0.15        5.41      2.46 o 
   1  -1  10       30.40       39.83      5.93 o 
   2  -1  10        2.39        5.22      2.53 o 
   3  -1  10       42.59       26.42      9.06 o 
   4  -1  10        0.72        9.34      3.15 o 
   5  -1  10        0.85        7.83      3.98 o 
   6  -1  10        2.98        3.28      2.22 o 
  -5   0  10       16.84       21.51      4.77 o 
  -4   0  10        3.26        6.60      3.63 o 
  -3   0  10       97.62       89.17      9.06 o 
  -2   0  10       14.31       13.32      2.56 o 
  -1   0  10        0.40        1.41      1.13 o 
   0   0  10       71.85       82.45      3.61 o 
   1   0  10       29.41       19.85      3.12 o 
   2   0  10      127.13      142.72      9.31 o 
   3   0  10        0.89        2.64      2.61 o 
   4   0  10        1.57        5.98      2.38 o 
   5   0  10        1.55        4.45      2.13 o 
   6   0  10        1.64        8.86      3.54 o 
  -5   1  10        0.01        2.80      3.60 o 
  -4   1  10        7.54        1.75      3.33 o 
  -3   1  10       49.88       47.07      6.26 o 
  -2   1  10       16.93       16.74      2.61 o 
  -1   1  10       11.71       10.58      3.27 o 
   0   1  10       80.56       76.37     14.72 o 
   1   1  10        3.69        6.24      2.67 o 
   2   1  10        2.77        6.17      2.83 o 
   3   1  10        0.10        9.38      6.82 o 
   4   1  10        6.80        5.41      2.67 o 
   5   1  10       28.32       21.40      4.41 o 
   6   1  10        1.44        2.66      1.47 o 
  -5   2  10        5.29        2.91      4.32 o 
  -4   2  10       56.05       49.51      6.29 o 
  -3   2  10       37.34       39.44      6.32 o 
  -2   2  10      134.06      151.84     13.00 o 
  -1   2  10        0.54        0.99      1.80 o 
   0   2  10       20.77       16.31      5.64 o 
   1   2  10       91.38       96.70      7.44 o 
   2   2  10        1.30        1.27      2.49 o 
   3   2  10        0.18        5.41      2.50 o 
   4   2  10        9.26       10.38      3.16 o 
   5   2  10       24.86       25.38      3.85 o 
   6   2  10        6.62       12.38      3.47 o 
  -5   3  10        0.41        2.74      3.38 o 
  -4   3  10        2.35        1.05      3.35 o 
  -3   3  10        2.41        3.85      3.77 o 
  -2   3  10        0.24        1.61      1.23 o 
  -1   3  10       74.19       78.44      3.60 o 
   0   3  10       30.04       34.20      3.99 o 
   1   3  10        2.58        0.39      2.25 o 
   2   3  10        8.36        7.12      4.05 o 
   3   3  10       48.27       41.58      9.42 o 
   4   3  10       20.14       15.63      4.74 o 
   5   3  10        5.88       11.35      2.91 o 
   6   3  10        2.93        6.53      3.55 o 
  -5   4  10       20.65       18.27      6.68 o 
  -4   4  10       12.56        6.01      3.55 o 
  -3   4  10        4.41       -3.60      3.60 o 
  -2   4  10       74.25       66.87     19.56 o 
  -1   4  10       21.19       24.54      3.71 o 
   0   4  10      162.86      173.63      5.58 o 
   1   4  10        1.61        2.94      2.17 o 
   2   4  10       38.10       40.21      6.68 o 
   3   4  10       98.72      101.72      7.26 o 
   4   4  10       23.80       25.26      3.74 o 
   5   4  10        2.21        6.15      2.66 o 
   6   4  10        2.25        7.52      3.80 o 
  -5   5  10       17.24       24.78      9.34 o 
  -4   5  10       11.95       19.71      6.46 o 
  -3   5  10        0.49        6.79      4.13 o 
  -2   5  10       31.27       34.51     12.92 o 
  -1   5  10       10.32       17.02      3.41 o 
   0   5  10        8.42       13.39      3.33 o 
   1   5  10        1.96        3.98      4.39 o 
   2   5  10        0.50       10.20      3.05 o 
   3   5  10       19.86       18.25      3.73 o 
   4   5  10        5.38        4.92      2.26 o 
   5   5  10        2.23        1.82      2.76 o 
   6   5  10        0.94        5.46      2.56 o 
  -4   6  10       24.66       31.02      9.81 o 
  -3   6  10        4.40        4.05      3.96 o 
  -2   6  10        5.99        2.36      5.09 o 
  -1   6  10        1.58        7.65      7.55 o 
   0   6  10       30.87       32.66      3.06 o 
   1   6  10        3.10        8.90      3.36 o 
   2   6  10        0.61        3.76      2.52 o 
   3   6  10       28.89       25.79      4.48 o 
   4   6  10        0.86        6.65      2.97 o 
   5   6  10        0.98        3.42      5.95 o 
   6   6  10        0.83        7.49      3.32 o 
  -4   7  10        3.36       -0.89      3.38 o 
  -3   7  10        2.61       10.28      4.24 o 
  -2   7  10       69.40       61.55      9.24 o 
  -1   7  10        0.70        2.00      1.74 o 
   0   7  10        1.09        3.02      3.77 o 
   1   7  10       41.76       47.57      7.15 o 
   2   7  10        2.70        9.43      3.56 o 
   3   7  10        0.19        5.63      2.64 o 
   4   7  10        4.33        8.10      2.94 o 
   5   7  10        0.01        0.76      2.32 o 
   6   7  10        1.13        3.85      2.16 o 
  -3   8  10        8.71        7.54      4.85 o 
  -2   8  10       48.14       43.16      5.18 o 
  -1   8  10        3.13        1.99      1.74 o 
   0   8  10        2.06        1.19      2.15 o 
   1   8  10       69.04       82.06      5.47 o 
   2   8  10        0.01        7.38      3.48 o 
   3   8  10       10.16       16.15      3.80 o 
   4   8  10        0.01        0.36      2.10 o 
   5   8  10        0.00        5.18      4.30 o 
  -3   9  10        3.07        4.02      3.71 o 
  -2   9  10        1.01        3.73      4.59 o 
  -1   9  10        0.02        5.00      2.11 o 
   0   9  10        0.20       -1.73      1.73 o 
   1   9  10        0.65        3.55      3.33 o 
   2   9  10        0.92        1.43      8.41 o 
   3   9  10        0.00        6.74      3.08 o 
   4   9  10        3.74        8.02      3.33 o 
   5   9  10        7.89        3.68      2.29 o 
  -2  10  10        0.31        1.52      2.91 o 
  -1  10  10        7.43        5.87      8.23 o 
   0  10  10        1.23        3.77      2.06 o 
   1  10  10        1.35        1.31      1.87 o 
   2  10  10        0.43        7.26      2.98 o 
   3  10  10        0.57        5.55      4.39 o 
   4  10  10        8.23        5.26      2.68 o 
  -1  11  10        0.00        1.55      1.18 o 
   0  11  10        6.64        7.98      2.26 o 
   1  11  10        0.31        2.12      1.69 o 
   2  11  10        3.50        0.03      1.71 o 
   3  11  10        6.24        9.00      4.09 o 
   0  -8  11        2.43        4.32      3.13 o 
   0  -7  11       11.80       25.33      7.71 o 
   1  -7  11        5.71        5.85      3.10 o 
   2  -7  11        9.08       10.14      5.29 o 
  -1  -6  11        7.73        7.73      3.71 o 
   0  -6  11        1.58       -2.25      2.25 o 
   1  -6  11        0.06        5.54      2.94 o 
   2  -6  11       13.72       18.63      6.99 o 
   3  -6  11        0.02        3.13      3.52 o 
  -1  -5  11        8.84        8.54      2.38 o 
   0  -5  11       20.37       16.55      3.44 o 
   1  -5  11       10.02        8.34      2.86 o 
   2  -5  11        0.83       16.99      5.88 o 
   3  -5  11        2.44       14.94      5.85 o 
  -1  -4  11        8.97       10.71      2.88 o 
   0  -4  11       42.89       47.60      5.71 o 
   1  -4  11        0.23        3.99      2.24 o 
   2  -4  11        4.60        6.68      2.01 o 
   3  -4  11        2.36        2.29      1.78 o 
   4  -4  11        5.94        4.44      2.09 o 
  -5  -3  11        6.48        4.77      3.88 o 
  -3  -3  11        2.95        5.24      4.05 o 
  -2  -3  11        0.36        2.02      2.00 o 
  -1  -3  11       35.15       37.70      4.35 o 
   0  -3  11       61.70       71.35      5.43 o 
   1  -3  11        7.75       21.27      3.34 o 
   2  -3  11        2.54        6.07      2.33 o 
   3  -3  11        5.73        9.03      3.30 o 
   4  -3  11        0.56        0.14      3.60 o 
  -5  -2  11        0.00        6.60      3.49 o 
  -4  -2  11       19.61       23.39      5.13 o 
  -3  -2  11       11.35        6.21      3.27 o 
  -2  -2  11       11.90        6.51      2.72 o 
  -1  -2  11       20.51       18.22      4.59 o 
   0  -2  11        1.08        5.33      3.09 o 
   1  -2  11        6.68        3.06      2.84 o 
   2  -2  11        5.62       10.11      3.20 o 
   3  -2  11        2.09       13.15      4.10 o 
   4  -2  11        7.02       24.12      4.07 o 
   5  -2  11        5.64        0.93      1.79 o 
  -5  -1  11        2.40       10.84      5.57 o 
  -4  -1  11        2.93        5.38      4.32 o 
  -3  -1  11        2.29       10.39      4.32 o 
  -2  -1  11      109.31      106.25     10.51 o 
  -1  -1  11       31.68       37.39      3.74 o 
   0  -1  11       66.84       68.10      3.93 o 
   1  -1  11       18.54       15.86      3.11 o 
   2  -1  11       51.15       59.32      5.73 o 
   3  -1  11       32.38       23.99      4.21 o 
   4  -1  11        3.86        6.69      2.46 o 
   5  -1  11        2.76       -1.08      1.81 o 
  -5   0  11        7.29       13.89      6.96 o 
  -4   0  11        1.78        6.93      3.24 o 
  -3   0  11       16.15        8.76      2.16 o 
  -2   0  11        4.60        3.96      3.41 o 
  -1   0  11      117.25      142.98      6.41 o 
   0   0  11       34.47       31.22      4.50 o 
   1   0  11       12.95       12.20      4.59 o 
   2   0  11       86.24      103.26     20.76 o 
   3   0  11        1.17        3.93      2.51 o 
   4   0  11        0.01        4.75      2.64 o 
   5   0  11        0.05        8.72      2.85 o 
  -5   1  11        6.99       10.56      5.54 o 
  -4   1  11        0.24        0.03      3.16 o 
  -3   1  11       49.52       51.89      8.01 o 
  -2   1  11       21.77       10.42      4.96 o 
  -1   1  11        4.90        5.76      3.30 o 
   0   1  11        1.14        8.91      3.15 o 
   1   1  11       13.96       15.40      3.00 o 
   2   1  11        0.01        5.13      2.55 o 
   3   1  11       24.54       28.05      4.34 o 
   4   1  11        0.26        1.86      2.30 o 
   5   1  11       12.53       15.57      4.85 o 
  -5   2  11        5.08        8.65      4.24 o 
  -4   2  11       13.83        9.65      5.63 o 
  -3   2  11      117.12      148.21     13.06 o 
  -2   2  11       47.91       48.23      6.74 o 
  -1   2  11        1.91        2.68      1.29 o 
   0   2  11       27.81       22.44     15.00 o 
   1   2  11       25.61       33.07      5.01 o 
   2   2  11        7.85       11.15      2.66 o 
   3   2  11        4.77        5.14      2.72 o 
   4   2  11        1.33        7.62      2.83 o 
   5   2  11       11.21       11.68      4.84 o 
   6   2  11        4.80        3.21      5.28 o 
  -5   3  11        0.01        7.29      3.94 o 
  -4   3  11        2.67        5.43      4.27 o 
  -3   3  11        0.02        4.24      3.77 o 
  -2   3  11       13.65       14.22      6.68 o 
  -1   3  11       51.55       59.91      5.07 o 
   0   3  11       11.16        3.73      2.31 o 
   1   3  11       39.25       45.31      4.69 o 
   2   3  11        5.44        1.95      2.04 o 
   3   3  11        0.76       10.04      5.74 o 
   4   3  11       25.69       18.36      3.01 o 
   5   3  11        1.91        8.57      3.38 o 
   6   3  11        0.47        5.70      2.81 o 
  -4   4  11        2.68       14.72      5.10 o 
  -3   4  11        1.98        4.55      4.07 o 
  -2   4  11      126.62      134.64      7.12 o 
  -1   4  11       37.80       37.40      6.35 o 
   0   4  11        0.57        4.23      2.07 o 
   1   4  11       14.75       10.10      2.13 o 
   2   4  11        3.92       12.76      3.58 o 
   3   4  11        0.41        4.20      2.52 o 
   4   4  11       13.51       14.60      4.77 o 
   5   4  11        5.89       10.05      3.46 o 
   6   4  11        2.89       11.14      3.87 o 
  -4   5  11       11.56       12.06      4.74 o 
  -3   5  11        0.27        8.70      5.18 o 
  -2   5  11      119.08      129.23      9.95 o 
  -1   5  11       44.33       57.13      4.96 o 
   0   5  11       14.25        9.73      2.69 o 
   1   5  11       13.61        9.41      3.10 o 
   2   5  11        0.71        7.22      3.33 o 
   3   5  11       21.42       13.03      2.96 o 
   4   5  11       16.82       13.04      3.30 o 
   5   5  11        1.98        5.25      2.73 o 
  -4   6  11       16.19        8.68      4.68 o 
  -3   6  11       15.42        4.57      4.19 o 
  -2   6  11        7.77        7.63      2.76 o 
  -1   6  11        7.40        9.11      2.54 o 
   0   6  11       27.30       27.93      3.88 o 
   1   6  11        1.29        5.32      2.70 o 
   2   6  11        4.35        1.70      3.55 o 
   3   6  11       35.22       35.57      8.66 o 
   4   6  11        4.98        6.62      2.74 o 
   5   6  11        0.94        6.08      4.86 o 
  -3   7  11        9.41        4.49      3.44 o 
  -2   7  11       42.80       56.38      8.01 o 
  -1   7  11       11.23        8.66      3.08 o 
   0   7  11        7.50       13.23      3.02 o 
   1   7  11       16.52       13.43      5.03 o 
   2   7  11       51.24       43.37      4.99 o 
   3   7  11        3.18        4.44      3.36 o 
   4   7  11        6.49       12.14      2.81 o 
   5   7  11        0.30        0.67      1.67 o 
  -3   8  11        2.05        6.40      3.13 o 
  -2   8  11       48.60       33.97     12.81 o 
  -1   8  11        1.16        4.65      2.84 o 
   0   8  11       21.26       24.35      5.35 o 
   1   8  11       26.03       33.66      3.93 o 
   2   8  11       20.11       18.62      3.60 o 
   3   8  11        4.36        2.69      5.75 o 
   4   8  11        0.19        2.32      2.26 o 
   5   8  11        0.12        2.17      3.56 o 
  -2   9  11        2.25        2.28      1.69 o 
  -1   9  11        0.09        1.99      5.29 o 
   0   9  11        0.00        5.32      5.60 o 
   1   9  11        0.12        9.29      4.39 o 
   2   9  11        0.73        0.62      2.69 o 
   3   9  11        0.63       14.92     12.46 o 
   4   9  11        3.81        5.92      2.83 o 
  -1  10  11        3.46        3.20      1.70 o 
   0  10  11        1.42        4.65      2.06 o 
   1  10  11        2.64        4.80      2.37 o 
   2  10  11        1.16        3.83      2.61 o 
   3  10  11        2.49        2.72      4.25 o 
   0  11  11        0.30        4.72      3.46 o 
   1  11  11        1.03        4.42      2.18 o 
   2  11  11        4.60        7.56      4.17 o 
   0  -6  12        0.09        5.90      3.16 o 
   1  -6  12        0.07        9.20      5.21 o 
   2  -6  12        8.35       15.94      6.54 o 
   0  -5  12        8.04       13.94      3.66 o 
   1  -5  12        0.09        1.66      2.41 o 
   2  -5  12        0.96       13.53      5.96 o 
   3  -5  12        2.80        8.15      4.07 o 
   1  -4  12        3.50        1.62      1.83 o 
   2  -4  12        0.07        2.71      1.88 o 
   3  -4  12        0.15       -1.15      1.15 o 
  -3  -3  12       11.30        8.59      3.24 o 
  -2  -3  12        9.18        2.74      1.83 o 
  -1  -3  12       85.29      103.25      8.26 o 
   0  -3  12       35.35       34.35     10.52 o 
   1  -3  12       22.74       23.26      3.74 o 
   2  -3  12        2.21        5.80      3.77 o 
   3  -3  12        3.79        5.83      5.06 o 
   4  -3  12       27.31       14.29      6.06 o 
  -4  -2  12        1.54        1.19      2.66 o 
  -3  -2  12        4.01        4.55      3.22 o 
  -2  -2  12        2.59        6.68      2.83 o 
  -1  -2  12      134.09      141.64      9.67 o 
   0  -2  12       38.41       46.81      3.96 o 
   1  -2  12        1.14        4.09      2.23 o 
   2  -2  12        0.09        3.27      2.15 o 
   3  -2  12        0.13        3.19      2.62 o 
   4  -2  12        6.04        6.41      5.68 o 
  -4  -1  12       19.99        6.62      2.63 o 
  -3  -1  12       13.22        4.71      3.10 o 
  -2  -1  12       75.69       54.58      5.21 o 
  -1  -1  12       55.50       59.58      3.82 o 
   0  -1  12       37.09       30.14      9.49 o 
   1  -1  12        4.13        8.41      3.51 o 
   2  -1  12       20.96        6.15      2.58 o 
   3  -1  12       23.26       20.46      4.66 o 
   4  -1  12        1.80        6.77      4.80 o 
  -4   0  12        2.93       10.87      4.38 o 
  -3   0  12        7.66        7.35      3.33 o 
  -2   0  12        9.11       13.17      6.01 o 
  -1   0  12       52.19       54.04      3.82 o 
   0   0  12        4.12        7.22      2.63 o 
   1   0  12        4.55        3.24      3.17 o 
   2   0  12        4.94        3.06      2.09 o 
   3   0  12       17.70       15.37      3.42 o 
   4   0  12        0.02       14.43      4.57 o 
   5   0  12        1.48        1.27      2.15 o 
  -4   1  12        6.15        7.23      3.85 o 
  -3   1  12        0.03        3.27      3.33 o 
  -2   1  12       34.96       48.95      6.10 o 
  -1   1  12       21.78       21.23      5.75 o 
   0   1  12       21.67       25.96      4.03 o 
   1   1  12       12.77       12.39      7.41 o 
   2   1  12        0.21        5.25      3.26 o 
   3   1  12        1.11        8.85      6.96 o 
   4   1  12        0.00        8.16      3.10 o 
   5   1  12        1.01        4.10      6.82 o 
  -4   2  12        0.14       -0.17      3.27 o 
  -3   2  12        6.06        2.74      3.91 o 
  -2   2  12        0.01       -0.42      3.52 o 
  -1   2  12        9.81       11.78      2.59 o 
   0   2  12       22.49       28.50      4.62 o 
   1   2  12        3.57        4.63      4.03 o 
   2   2  12        1.22        4.08      2.02 o 
   3   2  12        4.80        4.91      2.73 o 
   4   2  12        0.88        3.62      4.71 o 
   5   2  12        1.16        1.53      4.20 o 
  -4   3  12       10.39        8.68      3.99 o 
  -3   3  12       24.44       14.00      5.52 o 
  -2   3  12       18.96       23.75      3.66 o 
  -1   3  12        7.81        7.14      1.88 o 
   0   3  12        5.37        6.41      2.83 o 
   1   3  12        7.33        7.90      5.14 o 
   2   3  12        7.57        6.55      3.13 o 
   3   3  12       10.48        8.12      5.04 o 
   4   3  12        9.06       10.15      3.08 o 
   5   3  12        0.56        8.19      3.01 o 
  -4   4  12        7.84        9.92      4.57 o 
  -3   4  12        6.28        3.96      4.16 o 
  -2   4  12        5.36        3.19      3.80 o 
  -1   4  12        4.29        2.69      2.27 o 
   0   4  12       32.12       45.60      9.24 o 
   1   4  12        8.89        6.86      1.99 o 
   2   4  12        0.04        4.56      2.20 o 
   3   4  12        0.44       -0.96      5.68 o 
   4   4  12       46.25       27.92      4.57 o 
   5   4  12        0.81        1.51      5.00 o 
  -4   5  12       20.21       15.44      6.93 o 
  -3   5  12        9.36        3.88      4.07 o 
  -2   5  12        0.22        6.93      3.58 o 
  -1   5  12       13.49       15.68      4.02 o 
   0   5  12       14.90       22.19      5.32 o 
   1   5  12       15.99       15.56      3.17 o 
   2   5  12        1.29        7.98      2.80 o 
   3   5  12       19.42       21.84      2.98 o 
   4   5  12      116.72      109.86     12.65 o 
   5   5  12        0.27        0.14      6.11 o 
  -3   6  12        1.62       -0.55      3.80 o 
  -2   6  12        4.05        8.73      4.60 o 
  -1   6  12        4.36        4.74      2.88 o 
   0   6  12        0.16        1.95      1.80 o 
   1   6  12        0.02        1.61      5.74 o 
   2   6  12        1.01        4.34      3.99 o 
   3   6  12       17.62        9.79      2.71 o 
   4   6  12       63.12       65.23     12.29 o 
   5   6  12        4.27        2.59      5.13 o 
  -3   7  12       17.41       26.47     10.01 o 
  -2   7  12        0.02        8.57      5.16 o 
  -1   7  12      109.86      137.32     10.28 o 
   0   7  12        4.85        3.08      4.03 o 
   1   7  12       12.65       15.38      2.74 o 
   2   7  12        9.69       15.15      3.64 o 
   3   7  12        5.65        6.73      3.37 o 
   4   7  12        0.16        4.09      3.40 o 
  -2   8  12        3.25        5.88      4.66 o 
  -1   8  12       20.58       15.72      3.45 o 
   0   8  12        2.57        3.81      2.18 o 
   1   8  12        0.66        4.84      2.45 o 
   2   8  12        0.10       11.49      5.96 o 
   3   8  12        0.31        3.66      2.86 o 
   4   8  12        0.23        2.99      2.38 o 
  -1   9  12        0.01        2.60      1.88 o 
   0   9  12        7.60        9.34      3.27 o 
   1   9  12        3.13        6.65      2.35 o 
   2   9  12        6.29        5.78      7.75 o 
   3   9  12        0.02        2.54      2.18 o 
   0  10  12        7.47        3.31      2.21 o 
   1  10  12        2.23       10.54      3.30 o 
   2  10  12        0.03        2.08      2.42 o 
   1  -5  13        3.55       11.48      5.07 o 
   0  -4  13        0.21        3.49      2.11 o 
   1  -4  13       23.43       27.55      7.79 o 
   2  -4  13        3.18       12.89      6.40 o 
  -1  -3  13        5.61       10.17      4.27 o 
   0  -3  13        4.22        4.09      1.87 o 
   1  -3  13       32.23       40.68      5.07 o 
   2  -3  13        0.25        1.89      1.70 o 
   3  -3  13        2.05        1.51      2.94 o 
  -3  -2  13        3.19        5.46      4.19 o 
  -2  -2  13        0.53        6.18      2.97 o 
  -1  -2  13        0.04        1.30      2.33 o 
   0  -2  13       10.96       10.77      1.98 o 
   1  -2  13        3.07        4.59      4.95 o 
   2  -2  13        0.13        1.49      1.85 o 
   3  -2  13        0.31        3.01      5.79 o 
  -3  -1  13        2.41        1.30      2.69 o 
  -2  -1  13       11.49        7.98      3.55 o 
  -1  -1  13        4.06        2.36      2.83 o 
   0  -1  13       49.80       59.87      4.43 o 
   1  -1  13       16.52       20.13      3.02 o 
   2  -1  13        2.86        1.32      1.81 o 
   3  -1  13        6.03        3.22      2.24 o 
   4  -1  13        0.20        3.29      2.46 o 
  -3   0  13        0.32       11.23      4.91 o 
  -2   0  13        3.51        7.65      3.77 o 
  -1   0  13       13.21        6.76      2.94 o 
   0   0  13       23.31       21.40      2.91 o 
   1   0  13        0.02        1.38      1.72 o 
   2   0  13        0.69        6.13      6.28 o 
   3   0  13        0.44        3.16      2.73 o 
   4   0  13        4.41        4.14      2.56 o 
  -4   1  13       12.19       11.28      5.16 o 
  -3   1  13        1.23        4.21      3.35 o 
  -2   1  13       24.68       22.45      5.18 o 
  -1   1  13        4.24        7.84      4.82 o 
   0   1  13        2.86        3.78      1.88 o 
   1   1  13       15.40       11.41      5.46 o 
   2   1  13       11.91        7.24      1.92 o 
   3   1  13       12.83        4.62      2.95 o 
   4   1  13        1.08        2.42      3.60 o 
  -3   2  13        0.90       -0.69      3.63 o 
  -2   2  13        0.17       -1.97      3.77 o 
  -1   2  13        0.01       10.14      4.91 o 
   0   2  13        0.61        1.14      7.11 o 
   1   2  13       25.21       23.69      3.22 o 
   2   2  13        0.55        4.29      2.47 o 
   3   2  13        1.99        5.43      3.16 o 
   4   2  13        0.07        3.45      2.34 o 
  -3   3  13       14.50       24.39      8.40 o 
  -2   3  13       31.25       18.90      5.85 o 
  -1   3  13       26.34       12.72      3.96 o 
   0   3  13        0.04        6.07      2.57 o 
   1   3  13        9.15       10.93      3.40 o 
   2   3  13        9.69        9.75      2.71 o 
   3   3  13        2.12        3.77      3.83 o 
   4   3  13        0.20        5.33      2.44 o 
  -3   4  13        1.58        7.46      3.80 o 
  -2   4  13        5.69        2.19      3.52 o 
  -1   4  13        7.10       15.66      5.27 o 
   0   4  13       12.53        7.58      2.84 o 
   1   4  13        5.83        4.81      3.58 o 
   2   4  13        0.71        6.36      2.20 o 
   3   4  13        0.56       10.65      3.26 o 
   4   4  13       10.11        9.73      2.95 o 
  -3   5  13        2.21        0.17      3.30 o 
  -2   5  13        1.13        4.49      3.35 o 
  -1   5  13       11.46        6.07      4.30 o 
   0   5  13       17.77       10.12      2.10 o 
   1   5  13       18.79        8.87      2.01 o 
   2   5  13        0.83        5.21      2.66 o 
   3   5  13        5.67        4.36      2.41 o 
   4   5  13       24.52       16.51      4.00 o 
  -2   6  13        0.14        8.37      5.46 o 
  -1   6  13       16.58       28.55      7.15 o 
   0   6  13        0.42        7.36      2.55 o 
   1   6  13        2.87        0.51      2.52 o 
   2   6  13        0.89        2.11      2.17 o 
   3   6  13        1.84        4.65      2.43 o 
   4   6  13        9.97        3.55      3.44 o 
  -2   7  13        2.93        5.38      4.07 o 
  -1   7  13        0.10        5.64      2.63 o 
   0   7  13        1.48        6.29      4.92 o 
   1   7  13        9.43        6.05      4.35 o 
   2   7  13        0.30        9.39      8.43 o 
   3   7  13        0.01        4.87      2.27 o 
   4   7  13        0.54        1.36      5.47 o 
  -1   8  13        2.84        9.42      3.00 o 
   0   8  13        0.01        2.88      4.60 o 
   1   8  13        1.51        4.13      2.05 o 
   2   8  13        2.99        2.97      3.77 o 
   3   8  13        0.48        5.98      3.43 o 
   0   9  13        0.09        4.08      4.41 o 
   1   9  13        0.77        3.31      4.16 o 
   2   9  13       14.68       19.53      5.69 o 
   1  -3  14       11.51        7.82      4.55 o 
  -2  -2  14        0.00       10.98      4.38 o 
  -1  -2  14        2.25        4.46      2.58 o 
   0  -2  14        3.63       -2.05      2.44 o 
   1  -2  14        1.68        1.33      1.53 o 
   2  -2  14        0.87        1.40      3.46 o 
  -2  -1  14        4.89        2.44      2.16 o 
  -1  -1  14        0.87        0.39      2.47 o 
   0  -1  14        0.85        8.04      4.16 o 
   1  -1  14       10.73        5.31      2.24 o 
   2  -1  14        0.60        3.39      2.70 o 
   3  -1  14        0.25        5.59      2.84 o 
  -2   0  14        1.19        1.50      2.22 o 
  -1   0  14       40.04       37.75     10.42 o 
   0   0  14        0.00        5.90      3.63 o 
   1   0  14       11.62        8.53      3.25 o 
   2   0  14        1.33        1.76      2.05 o 
   3   0  14        7.26        4.49      7.00 o 
  -3   1  14        0.99        6.18      3.55 o 
  -2   1  14        3.41       12.81      5.79 o 
  -1   1  14        9.63       13.61      4.85 o 
   0   1  14       32.38       37.23      6.68 o 
   1   1  14       10.20        7.15      2.59 o 
   2   1  14        5.00       12.81      5.24 o 
   3   1  14       16.54       15.73      4.70 o 
  -2   2  14        3.58        1.94      3.19 o 
  -1   2  14        3.99       11.12      3.13 o 
   0   2  14        1.24        6.87      2.26 o 
   1   2  14        0.46       -0.23      1.71 o 
   2   2  14        0.19        6.39      2.77 o 
   3   2  14        2.54        3.84      3.42 o 
  -2   3  14       40.40       25.53      7.21 o 
  -1   3  14       10.71       19.65      6.68 o 
   0   3  14        0.25        7.09      5.11 o 
   1   3  14        1.93        3.29      2.16 o 
   2   3  14        4.58        4.64      6.51 o 
   3   3  14        0.51        7.28      2.86 o 
  -2   4  14        4.62       14.08      6.60 o 
  -1   4  14        0.69       11.12      4.68 o 
   0   4  14        7.68        9.01      3.51 o 
   1   4  14        0.92        7.71      4.06 o 
   2   4  14        0.22        3.78      2.12 o 
   3   4  14        0.38        4.36      2.09 o 
  -2   5  14        1.82        6.26      4.38 o 
  -1   5  14       30.13       17.16      5.93 o 
   0   5  14        9.09       14.15      3.45 o 
   1   5  14        0.78       10.44      5.38 o 
   2   5  14        3.81        9.15      5.54 o 
   3   5  14        1.08        6.63      2.97 o 
  -1   6  14       38.65       30.52     10.62 o 
   0   6  14        3.87        5.26      2.86 o 
   1   6  14        2.49        5.58     11.71 o 
   2   6  14        0.85        6.07      2.18 o 
   3   6  14        0.10        3.30      2.33 o 
  -1   7  14        9.52        5.10      3.94 o 
   0   7  14        8.41       12.70      3.68 o 
   1   7  14        4.30        6.58      2.66 o 
   2   7  14        0.48        1.91      3.04 o 
   0  -1  15       34.56       20.54      7.73 o 
  -1   0  15       15.53       10.89      5.04 o 
   0   0  15       19.38        8.81      4.24 o 
   1   0  15        0.56        2.98      2.48 o 
  -1   1  15        9.61        4.91      3.85 o 
   0   1  15        8.55       16.44      6.40 o 
   1   1  15        1.40        4.76      4.17 o 
   2   1  15        1.21        4.23      2.26 o 
  -1   2  15        5.31        6.13      3.91 o 
   0   2  15        0.20       13.89      7.21 o 
   1   2  15        5.57        5.65      3.78 o 
   2   2  15        0.07        5.43      2.34 o 
  -1   3  15        2.48        3.46      3.52 o 
   0   3  15        3.65        8.90      4.52 o 
   1   3  15        5.47        8.08      2.97 o 
   2   3  15        0.95        4.64      3.63 o 
   0   4  15        0.43        7.68      4.16 o 
   1   4  15        3.56        0.69      1.72 o 
   2   4  15        0.20        5.01      2.24 o 
   0   5  15        1.88        7.51      5.38 o 
   1   5  15        5.65        3.47      7.04 o 
                                                 
